# Supplementary material for: Quantitative mapping of protein-peptide affinity landscapes using spectrally encoded beads
Source: eLife. 2019 Jul 8;8:e40499. doi: 10.7554/eLife.40499 (PMC6728138; doi:10.7554/eLife.40499)
Supplement: Figure 3—source data 10. [file elife-40499-fig3-data10.xlsx]

## Sheet: Sheet1
file	code	seq	MED_NORM	SD_NORM	N_NORM	CV_NORM	SEM_NORM	RSEM_NORM
NIR-AKAP79-Core	1	PEAIIITDTEIS	-54.247	42.5359	33	-0.870609	7.40455	-0.151554
NIR-AKAP79-Core	2	PFAIIITDTEIS	-22.0399	43.6575	30	-1.82219	7.97073	-0.332684
NIR-AKAP79-Core	3	PHAIIITDTEIS	21.998	46.769	36	2.1624	7.79484	0.3604
NIR-AKAP79-Core	4	PQAIIITDTEIS	44.0032	45.7496	57	1.12226	6.05968	0.148647
NIR-AKAP79-Core	5	PYAIIITDTEIS	-48.9424	50.3111	67	-1.31045	6.14648	-0.160097
NIR-AKAP79-Core	6	PAAIIITDTEIS	-17.8773	254.306	39	6.15967	40.7215	0.986336
NIR-AKAP79-Core	7	PGAIIITDTEIS	-33.887	53.1207	68	-2.21172	6.44183	-0.268211
NIR-AKAP79-Core	8	PRAIIITDTEIS	20.6372	73.3533	56	3.02632	9.80225	0.404408
NIR-AKAP79-Core	9	PPAIIITDTEIS	9.88929	41.3103	12	2.943	11.9252	0.849571
NIR-AKAP79-Core	10	PPKIIITDTEIS	398.374	255.542	62	0.605045	32.4538	0.0768408
NIR-AKAP79-Core	11	PIFIIITDTEIS	-9.40762	49.3751	66	-11.6061	6.07766	-1.42861
NIR-AKAP79-Core	12	PIPIIITDTEIS	-69.3244	47.5433	64	-0.747272	5.94291	-0.0934089
NIR-AKAP79-Core	13	PIQIIITDTEIS	-46.7807	195.554	31	-53.7288	35.1225	-9.64998
NIR-AKAP79-Core	14	PIYIIITDTEIS	-11.8694	65.0624	36	-76.3475	10.8437	-12.7246
NIR-AKAP79-Core	15	PIVIIITDTEIS	-30.786	76.7858	25	-15.7637	15.3572	-3.15274
NIR-AKAP79-Core	16	PIIIIITDTEIS	-18.8335	71.056	40	12.007	11.2349	1.89848
NIR-AKAP79-Core	17	PIKIIITDTEIS	21.7218	100.34	50	2.15763	14.1903	0.305135
NIR-AKAP79-Core	18	PISIIITDTEIS	-1.19127	174.167	41	6.5182	27.2004	1.01797
NIR-AKAP79-Core	19	PIGIIITDTEIS	-14.3851	36.6245	25	-2.98174	7.32491	-0.596348
NIR-AKAP79-Core	20	PIAFIITDTEIS	-17.0154	46.8303	46	-3.71882	6.90476	-0.548311
NIR-AKAP79-Core	21	PIAYIITDTEIS	-40.4864	34.4793	65	-0.865292	4.27663	-0.107326
NIR-AKAP79-Core	22	PIALIITDTEIS	-17.2563	29.7368	51	-1.40674	4.16398	-0.196984
NIR-AKAP79-Core	23	PIAAIITDTEIS	33.4924	76.2786	57	1.59082	10.1033	0.210709
NIR-AKAP79-Core	24	PIAVIITDTEIS	35.9809	81.916	19	1.45341	18.7928	0.333435
NIR-AKAP79-Core	25	PIAGIITDTEIS	-15.9352	61.9703	52	-18.2627	8.59374	-2.53258
NIR-AKAP79-Core	26	PIAIHITDTEIS	23.091	61.1027	45	2.10205	9.10865	0.313355
NIR-AKAP79-Core	27	PIAIYITDTEIS	-34.3015	42.6913	80	-1.38181	4.77303	-0.154491
NIR-AKAP79-Core	28	PIAIFITDTEIS	-9.0489	44.0501	59	-8.5317	5.73483	-1.11073
NIR-AKAP79-Core	29	PIAIQITDTEIS	42.3149	84.8889	43	1.33229	12.9454	0.203172
NIR-AKAP79-Core	30	PIAIEITDTEIS	-33.1347	47.157	52	-1.50416	6.5395	-0.208589
NIR-AKAP79-Core	31	PIAILITDTEIS	-46.4326	36.0497	34	-0.749088	6.18248	-0.128468
NIR-AKAP79-Core	32	PIAIIITDTEIS	-23.7764	48.4308	40	-2.52746	7.65757	-0.399626
NIR-AKAP79-Core	33	SCRAMBLED	-104.053	47.0138	72	-0.504555	5.54063	-0.0594624
NIR-AKAP79-Core	34	PIAIAITDTEIS	69.1609	62.1915	40	0.940873	9.83334	0.148765
NIR-AKAP79-Core	35	PIAIIDTDTEIS	-17.0646	53.9837	14	-7.40888	14.4278	-1.98011
NIR-AKAP79-Core	36	PIAIIFTDTEIS	-23.4513	102.981	52	214.828	14.281	29.7912
NIR-AKAP79-Core	37	PIAIIHTDTEIS	24.8149	50.897	43	2.18231	7.76172	0.3328
NIR-AKAP79-Core	38	PIAIILTDTEIS	30.3975	1027.15	83	3.04598	112.744	0.334339
NIR-AKAP79-Core	39	PIAIIRTDTEIS	67.6504	58.9857	96	0.804059	6.02021	0.0820639
NIR-AKAP79-Core	40	PIAIISTDTEIS	38.0575	67.8176	14	1.47521	18.125	0.394266
NIR-AKAP79-Core	41	PIAIIQTDTEIS	57.5233	91.6505	39	1.11243	14.6758	0.178132
NIR-AKAP79-Core	42	PIAIIATDTEIS	50.7806	55.0536	25	1.13324	11.0107	0.226648
NIR-AKAP79-Core	43	PIAIIGTDTEIS	23.4915	100.441	34	2.10954	17.2255	0.361783
NIR-AKAP79-Core	44	PIAIIYTDTEIS	-57.9425	72.0099	31	-1.9306	12.9334	-0.346745
NIR-AKAP79-Core	45	PIAIIIEDTEIS	44.0972	38.9654	22	1.05196	8.30744	0.224278
NIR-AKAP79-Core	46	PIAIIIQDTEIS	-6.84026	440.895	19	4.53254	101.148	1.03984
NIR-AKAP79-Core	47	PIAIIIRDTEIS	110.297	84.2943	26	0.671638	16.5315	0.131719
NIR-AKAP79-Core	48	PIAIIIIDTEIS	-23.4759	194.341	38	10.9189	31.5262	1.77128
NIR-AKAP79-Flank	1	PIAIIITDTEIS	-56.8016	42.5617	58	-0.813414	5.58862	-0.106806
NIR-AKAP79-Flank	2	SCRAMBLED	-118.732	55.8457	86	-0.497696	6.022	-0.0536679
NIR-AKAP79-Flank	3	HIAIIITDTEIS	-78.6443	63.628	106	-0.947891	6.18009	-0.0920673
NIR-AKAP79-Flank	4	LIAIIITDTEIS	52.1825	67.2914	70	1.12607	8.04286	0.134591
NIR-AKAP79-Flank	5	RIAIIITDTEIS	-76.6885	42.4315	61	-0.624188	5.4328	-0.079919
NIR-AKAP79-Flank	6	YIAIIITDTEIS	-17.7542	67.1353	72	-3.25844	7.91197	-0.384011
NIR-AKAP79-Flank	7	AIAIIITDTEIS	-23.7829	54.688	60	-2.98975	7.06019	-0.385975
NIR-AKAP79-Flank	8	NIAIIITDTEIS	-83.4683	61.8614	92	-0.886989	6.4495	-0.092475
NIR-AKAP79-Flank	9	TIAIIITDTEIS	108.392	75.3746	3	0.892754	43.5176	0.515432
NIR-AKAP79-Flank	10	PIAIIITQTEIS	260.463	140.145	50	0.547857	19.8195	0.0774786
NIR-AKAP79-Flank	11	PIAIIITETEIS	-32.5659	57.624	75	-2.0507	6.65385	-0.236794
NIR-AKAP79-Flank	12	PIAIIITFTEIS	96.8345	883.57	53	3.86362	121.368	0.530709
NIR-AKAP79-Flank	13	PIAIIITYTEIS	109.059	787.657	106	4.10583	76.504	0.398793
NIR-AKAP79-Flank	14	PIAIIITRTEIS	1867.73	942.048	88	0.481248	100.423	0.0513012
NIR-AKAP79-Flank	15	PIAIIITLTEIS	72.0554	97.4429	115	1.21115	9.0866	0.112941
NIR-AKAP79-Flank	16	PIAIIITHTEIS	421.088	284.059	111	0.656849	26.9617	0.0623453
NIR-AKAP79-Flank	17	PIAIIITATEIS	-50.1477	71.1014	95	-1.87924	7.29485	-0.192805
NIR-AKAP79-Flank	18	PIAIIITGTEIS	-108.58	55.6279	49	-0.53882	7.94684	-0.0769742
NIR-AKAP79-Flank	19	PIAIIITKTEIS	1034.87	822.684	106	0.740939	79.9062	0.0719663
NIR-AKAP79-Flank	20	PIAIIITDDEIS	-23.3298	54.9023	86	-3.46675	5.92027	-0.373829
NIR-AKAP79-Flank	21	PIAIIITDEEIS	-64.1992	37.1539	47	-0.53818	5.41945	-0.0785016
NIR-AKAP79-Flank	22	PIAIIITDHEIS	-44.1898	52.161	52	-1.6644	7.23342	-0.230811
NIR-AKAP79-Flank	23	PIAIIITDYEIS	-80.8788	60.5657	80	-0.850525	6.77146	-0.0950916
NIR-AKAP79-Flank	24	PIAIIITDREIS	9.63345	100.767	59	5.31325	13.1188	0.691726
NIR-AKAP79-Flank	25	PIAIIITDVEIS	-56.6375	55.8682	86	-0.988592	6.02443	-0.106603
NIR-AKAP79-Flank	26	PIAIIITDAEIS	-54.0118	55.1774	75	-1.20918	6.37134	-0.139624
NIR-AKAP79-Flank	27	PIAIIITDGEIS	-105.679	37.7497	48	-0.36434	5.44869	-0.0525879
NIR-AKAP79-Flank	28	PIAIIITDPEIS	-79.1195	65.5331	83	-0.936238	7.19319	-0.102766
NIR-AKAP79-Flank	29	PIAIIITDFEIS	-90.2011	53.1539	86	-0.654966	5.73173	-0.0706269
NIR-AKAP79-Flank	30	PIAIIITDQEIS	-83.985	213.479	56	-4.78523	28.5273	-0.639454
NIR-AKAP79-Flank	31	PIAIIITDTHIS	17.6528	59.3991	58	2.57998	7.79949	0.338768
NIR-AKAP79-Flank	32	PIAIIITDTLIS	102.89	105.217	66	0.987987	12.9513	0.121613
NIR-AKAP79-Flank	33	PIAIIITDTFIS	192.471	107.035	65	0.58212	13.2761	0.0722032
NIR-AKAP79-Flank	34	PIAIIITDTSIS	16.3073	140.185	83	4.50322	15.3873	0.494293
NIR-AKAP79-Flank	35	PIAIIITDTYIS	196.743	214.321	84	1.03541	23.3843	0.112973
NIR-AKAP79-Flank	36	PIAIIITDTPIS	-16.14	148.975	69	53.3838	17.9345	6.42665
NIR-AKAP79-Flank	37	PIAIIITDTAIS	37.0932	108.673	59	1.74413	14.148	0.227067
NIR-AKAP79-Flank	38	PIAIIITDTGIS	-3.5518	46.4634	64	-8.57251	5.80793	-1.07156
NIR-AKAP79-Flank	39	PIAIIITDTQIS	30.3454	78.4611	28	2.2014	14.8278	0.416026
NIR-AKAP79-Flank	40	PIAIIITDTDIS	-55.1144	60.2358	51	-1.29463	8.43469	-0.181284
NIR-AKAP79-Flank	41	PIAIIITDTTIS	126.1	125.525	72	1.1359	14.7932	0.133867
NIR-AKAP79-Flank	42	PIAIIITDTSIS	61.8073	140.899	67	2.88523	17.2135	0.352487
NIR-AKAP79-Flank	43	PIAIIITDTZ	-92.2359	83.4408	85	-1.22238	9.05042	-0.132586
NIR-AKAP79-Flank	44	PIAIIITDTX	-91.1199	120.966	65	-1.31992	15.004	-0.163716
NIR-AKAP79-Flank	45	PIAIIIFDTEIS	0.967812	120.063	61	18.9092	15.3724	2.42108
NIR-AKAP79-Flank	46	PIAIIISDTEIS	-33.4241	363.336	67	41.4454	44.3885	5.06336
NIR-AKAP79-Flank	47	PIAIIIADTEIS	-67.2082	158.358	90	-8.75983	16.6924	-0.923367
NIR-AKAP79-Flank	48	PIAIIIHDTEIS	-27.2983	85.3851	71	-10.1135	10.1333	-1.20025
NIR-NFATc2-Core	1	SFRIEITPSHEL	-10.4438	51.8951	48	52.0941	7.49041	7.51914
NIR-NFATc2-Core	2	SHRIEITPSHEL	-4.25821	54.4252	60	11.2642	7.02627	1.4542
NIR-NFATc2-Core	3	SLRIEITPSHEL	-4.37727	43.0075	72	13.4055	5.06848	1.57986
NIR-NFATc2-Core	4	SYRIEITPSHEL	-7.81449	7.79405	32	-1.08639	1.37781	-0.192048
NIR-NFATc2-Core	5	SKRIEITPSHEL	3.31151	44.8501	66	3.95135	5.52066	0.486377
NIR-NFATc2-Core	6	SARIEITPSHEL	-8.77703	36.6787	66	-11.9304	4.51484	-1.46853
NIR-NFATc2-Core	7	SPEIEITPSHEL	-16.8714	11.3055	55	-0.648452	1.52443	-0.0874372
NIR-NFATc2-Core	8	SPGIEITPSHEL	-15.0354	12.9906	76	-0.8187	1.49013	-0.0939114
NIR-NFATc2-Core	9	SPLIEITPSHEL	-4.62682	125.738	48	-21.2659	18.1487	-3.06947
NIR-NFATc2-Core	10	SPVIEITPSHEL	-6.46226	228.501	77	-9.01711	26.0401	-1.02759
NIR-NFATc2-Core	11	SPYIEITPSHEL	7.9027	63.4133	43	2.31521	9.67044	0.353067
NIR-NFATc2-Core	12	SPKIEITPSHEL	-11.7303	11.3428	63	-1.01221	1.42906	-0.127526
NIR-NFATc2-Core	13	SPSIEITPSHEL	-14.4624	37.9255	82	-4.60029	4.18817	-0.508017
NIR-NFATc2-Core	14	SPAIEITPSHEL	-13.9388	17.7568	64	-1.49559	2.2196	-0.186949
NIR-NFATc2-Core	15	SPRFEITPSHEL	-7.29063	10.7456	69	-1.87067	1.29361	-0.225202
NIR-NFATc2-Core	16	SPRHEITPSHEL	-7.70532	12.9031	58	-1.49031	1.69426	-0.195687
NIR-NFATc2-Core	17	SPRLEITPSHEL	-10.6003	13.634	72	-1.30651	1.60678	-0.153973
NIR-NFATc2-Core	18	SPRYEITPSHEL	-7.39853	15.5108	70	-2.09555	1.8539	-0.250466
NIR-NFATc2-Core	19	SPRAEITPSHEL	-15.0662	40.8793	60	-3.71357	5.27749	-0.479419
NIR-NFATc2-Core	20	SPRKEITPSHEL	-9.53441	18.4759	56	-1.65312	2.46894	-0.220908
NIR-NFATc2-Core	21	SPRIDITPSHEL	-11.0879	29.5503	89	-3.03542	3.13233	-0.321754
NIR-NFATc2-Core	23	SPRIHITPSHEL	446.141	590.911	76	0.924862	67.7821	0.106089
NIR-NFATc2-Core	24	SPRINITPSHEL	11.7257	16.9005	59	1.24535	2.20025	0.16213
NIR-NFATc2-Core	25	SPRIFITPSHEL	170.381	90.7537	48	0.475609	13.0992	0.0686483
NIR-NFATc2-Core	26	SPRIVITPSHEL	120.137	1494.6	56	-23.1577	199.725	-3.09457
NIR-NFATc2-Core	27	SPRILITPSHEL	304.992	348.369	53	0.871798	47.8521	0.119751
NIR-NFATc2-Core	28	SPRIAITPSHEL	10.6544	357.211	72	-11.7917	42.0977	-1.38966
NIR-NFATc2-Core	29	SPRIGITPSHEL	-0.26031	22.9756	72	-11.7112	2.7077	-1.38018
NIR-NFATc2-Core	30	SPRIEETPSHEL	-14.3868	32.2999	59	-3.61889	4.20509	-0.47114
NIR-NFATc2-Core	31	SPRIEFTPSHEL	-7.64751	92.9603	47	-4.63673	13.5597	-0.676337
NIR-NFATc2-Core	32	SPRIEHTPSHEL	-13.2586	46.4092	57	-7.01963	6.14704	-0.929772
NIR-NFATc2-Core	33	SPRIEQTPSHEL	-12.8962	64.4264	52	-10.6207	8.93433	-1.47283
NIR-NFATc2-Core	34	SPRIERTPSHEL	0.0776331	11.8965	60	32.4516	1.53583	4.18948
NIR-NFATc2-Core	35	SPRIEYTPSHEL	-7.5777	15.3579	66	-2.30325	1.89043	-0.283511
NIR-NFATc2-Core	36	SPRIEATPSHEL	-9.17298	12.3117	60	-1.50836	1.58943	-0.194728
NIR-NFATc2-Core	37	SPRIEITPSHEL	-14.4298	10.6256	43	-0.848924	1.62038	-0.12946
NIR-NFATc2-Core	38	SPRIEISPSHEL	-9.91115	14.6671	61	-1.36315	1.87793	-0.174533
NIR-NFATc2-Core	39	SPRIEIEPSHEL	-12.9921	49.5944	43	-8.42653	7.56307	-1.28503
NIR-NFATc2-Core	40	SPRIEIFPSHEL	0.205764	8.29052	43	77.6427	1.26429	11.8404
NIR-NFATc2-Core	41	SPRIEIHPSHEL	11.3072	54.0017	51	3.60546	7.56175	0.504866
NIR-NFATc2-Core	42	SPRIEIKPSHEL	-1.69382	8.90646	53	-3.42249	1.2234	-0.470115
NIR-NFATc2-Core	43	SPRIEILPSHEL	-6.35287	10.3111	47	-1.54887	1.50403	-0.225926
NIR-NFATc2-Core	44	SPRIEIYPSHEL	6.80345	13.564	36	1.47494	2.26067	0.245823
NIR-NFATc2-Core	45	SPRIEINPSHEL	-13.2452	11.5824	37	-0.796767	1.90414	-0.130988
NIR-NFATc2-Core	46	SPRIEIAPSHEL	-12.1069	11.9785	54	-1.19477	1.63006	-0.162588
NIR-NFATc2-Core	47	Scrambled	-14.6649	9.78151	51	-0.790416	1.36969	-0.11068
NIR-NFATc2-Core	48	SPRIEIPPSHEL	-14.1512	21.7773	47	-2.06104	3.17654	-0.300634
NIR-NFATc2-Flank	1	SPRIEITPSHEL	-149.871	55.6403	132	-0.378351	4.84287	-0.0329312
NIR-NFATc2-Flank	2	Scrambled	-214.675	58.3038	125	-0.271942	5.21485	-0.0243233
NIR-NFATc2-Flank	3	FPRIEITPSHEL	33.2071	176.874	97	2.59607	17.9589	0.263591
NIR-NFATc2-Flank	4	HPRIEITPSHEL	12.1239	54.1626	51	2.00632	7.58429	0.280941
NIR-NFATc2-Flank	5	LPRIEITPSHEL	-99.4457	57.9893	88	-0.659439	6.18168	-0.0702964
NIR-NFATc2-Flank	6	YPRIEITPSHEL	353.681	283.948	99	0.654008	28.5378	0.0657303
NIR-NFATc2-Flank	7	APRIEITPSHEL	-118.696	53.3431	122	-0.48593	4.82946	-0.043994
NIR-NFATc2-Flank	8	QPRIEITPSHEL	-119.867	173.658	114	-1.67292	16.2645	-0.156683
NIR-NFATc2-Flank	9	KPRIEITPSHEL	76.0893	106.98	86	1.08261	11.536	0.116741
NIR-NFATc2-Flank	10	DPRIEITPSHEL	-201.378	48.6737	148	-0.250778	4.00095	-0.0206138
NIR-NFATc2-Flank	11	GPRIEITPSHEL	-109.6	154.216	114	-1.74058	14.4437	-0.16302
NIR-NFATc2-Flank	12	SPRIEITGSHEL	-159.464	187.77	120	-1.38491	17.1409	-0.126424
NIR-NFATc2-Flank	13	SPRIEITFSHEL	-106.449	120.506	131	-1.32704	10.5287	-0.115944
NIR-NFATc2-Flank	14	SPRIEITHSHEL	-93.9024	69.2319	108	-0.84106	6.66184	-0.080931
NIR-NFATc2-Flank	15	SPRIEITKSHEL	-4.70418	171.477	78	7.80294	19.4159	0.883509
NIR-NFATc2-Flank	16	SPRIEITQSHEL	-92.8365	141.066	141	-1.87135	11.8799	-0.157596
NIR-NFATc2-Flank	17	SPRIEITYSHEL	-123.093	123.653	149	-1.14147	10.13	-0.0935131
NIR-NFATc2-Flank	18	SPRIEITNSHEL	-74.8858	163.443	79	-3.3566	18.3888	-0.377647
NIR-NFATc2-Flank	19	SPRIEITASHEL	-100.916	131.081	112	-1.48919	12.386	-0.140716
NIR-NFATc2-Flank	20	SPRIEITGSHEL	-155.308	47.1149	106	-0.309033	4.5762	-0.0300159
NIR-NFATc2-Flank	21	SPRIEITPEHEL	-216.09	62.4147	105	-0.287181	6.09106	-0.028026
NIR-NFATc2-Flank	22	SPRIEITPFHEL	-34.0717	51.172	74	-1.65565	5.94863	-0.192466
NIR-NFATc2-Flank	23	SPRIEITPHHEL	6.8612	183.491	25	3.59514	36.6981	0.719028
NIR-NFATc2-Flank	24	SPRIEITPLHEL	-106.094	46.3352	123	-0.432094	4.17791	-0.0389606
NIR-NFATc2-Flank	25	SPRIEITPQHEL	-122.776	146.38	155	-1.38745	11.7575	-0.111443
NIR-NFATc2-Flank	26	SPRIEITPKHEL	-20.3045	143.815	119	153.994	13.1835	14.1166
NIR-NFATc2-Flank	27	SPRIEITPRHEL	453.635	372.735	112	0.72893	35.2201	0.0688774
NIR-NFATc2-Flank	28	SPRIEITPPHEL	-116.796	166.333	101	-1.59327	16.5507	-0.158536
NIR-NFATc2-Flank	29	SPRIEITPVHEL	-113.882	62.8724	49	-0.522888	8.98177	-0.0746982
NIR-NFATc2-Flank	30	SPRIEITPAHEL	-237.87	72.0855	80	-0.318957	8.05941	-0.0356604
NIR-NFATc2-Flank	31	SPRIEITPGHEL	-165.083	62.6298	85	-0.397251	6.79316	-0.0430879
NIR-NFATc2-Flank	32	SPRIEITPTHEL	-179.384	60.6404	105	-0.354777	5.9179	-0.0346227
NIR-NFATc2-Flank	33	SPRIEITPDHEL	-169.511	145.718	101	-0.961919	14.4995	-0.0957145
NIR-NFATc2-Flank	34	SPRIEITPSDEL	-184.957	48.6045	116	-0.262503	4.51281	-0.0243728
NIR-NFATc2-Flank	35	SPRIEITPSEEL	-216.876	59.0647	114	-0.272102	5.53192	-0.0254847
NIR-NFATc2-Flank	36	SPRIEITPSFEL	-145.303	230.36	103	-1.88887	22.698	-0.186116
NIR-NFATc2-Flank	37	SPRIEITPSYEL	-160.468	65.4098	95	-0.437202	6.7109	-0.0448559
NIR-NFATc2-Flank	38	SPRIEITPSVEL	-171.06	58.2982	101	-0.347491	5.80089	-0.0345767
NIR-NFATc2-Flank	39	SPRIEITPSQEL	-172.929	170.864	108	-1.122	16.4414	-0.107964
NIR-NFATc2-Flank	40	SPRIEITPSPEL	-163.2	45.0411	85	-0.282692	4.8854	-0.0306622
NIR-NFATc2-Flank	41	SPRIEITPSAEL	-211.872	228.124	100	-1.22127	22.8124	-0.122127
NIR-NFATc2-Flank	42	SPRIEITPSGEL	-184.882	192.694	109	-1.22053	18.4567	-0.116906
NIR-NFATc2-Flank	43	SPRIEITPSTEL	-197.422	215.493	110	-1.29223	20.5464	-0.123209
NIR-NFATc2-Flank	44	SPRIEITPSSEL	-181.42	55.0646	94	-0.304588	5.67948	-0.0314159
NIR-NFATc2-Flank	45	SPRIEITPSZEL	-161.941	56.8154	97	-0.369732	5.76873	-0.0375406
NIR-NFATc2-Flank	46	SPRIEITPSXEL	-214.074	256.82	96	-1.43613	26.2116	-0.146574
NIR-NFATc2-Flank	47	SPRIEIGPSHEL	-165.406	272.968	86	-2.45537	29.4349	-0.26477
NIR-NFATc2-Flank	48	SPRIEGTPSHEL	-190.086	245.879	74	-1.64441	28.5829	-0.191159
NIR-PKIVIT-Core	2	HPKVVITGPH	-47.4212	59.5029	27	-1.8758	11.4513	-0.360998
NIR-PKIVIT-Core	3	HPKTVITGPH	-10.9403	63.9345	34	122.46	10.9647	21.0018
NIR-PKIVIT-Core	4	HPKMVITGPH	-29.7502	84.7283	27	-7.94023	16.306	-1.5281
NIR-PKIVIT-Core	5	HPKIVITGPH	-38.4095	83.8588	32	-4.06397	14.8243	-0.718415
NIR-PKIVIT-Core	6	Scrambled	-118.139	57.5473	23	-0.528709	11.9994	-0.110243
NIR-PKIVIT-Core	7	HPKIFITGPH	140.355	79.2566	53	0.522121	10.8867	0.0717189
NIR-PKIVIT-Core	8	HPKIYITGPH	35.444	74.4618	24	1.67189	15.1995	0.341272
NIR-PKIVIT-Core	9	HPKIRITGPH	759.324	260.25	38	0.326267	42.2182	0.0529275
NIR-PKIVIT-Core	10	HPKIMITGPH	-88.7301	43.0262	35	-0.584118	7.27276	-0.098734
NIR-PKIVIT-Core	11	HPKIGITGPH	9.07654	531.259	40	4.0503	83.9994	0.640409
NIR-PKIVIT-Core	12	HPKIIITGPH	11.8408	56.9558	24	2.85212	11.6261	0.582188
NIR-PKIVIT-Core	13	HPKIQITGPH	-40.9688	36.6876	40	-0.981556	5.80082	-0.155198
NIR-PKIVIT-Core	14	HPKILITGPH	13.7395	36.22	17	14.6208	8.78465	3.54607
NIR-PKIVIT-Core	15	HPKIEITGPH	-70.7466	24.8493	19	-0.375407	5.70083	-0.0861243
NIR-PKIVIT-Core	16	HPKISITGPH	-18.5664	60.7629	24	-4.77533	12.4032	-0.97476
NIR-PKIVIT-Core	17	HPKIKITGPH	191.936	125.989	23	0.574298	26.2705	0.119749
NIR-PKIVIT-Core	18	HPKIAITGPH	-52.4611	40.7346	30	-0.841445	7.43708	-0.153626
NIR-PKIVIT-Core	19	HPKIHITGPH	-0.394484	82.264	31	4.3318	14.775	0.778015
NIR-PKIVIT-Core	20	HPKIVDTGPH	-74.5552	49.0026	33	-0.691086	8.53026	-0.120303
NIR-PKIVIT-Core	21	HPKIVRTGPH	163.521	131.092	30	0.67473	23.9339	0.123188
NIR-PKIVIT-Core	22	HPKIVQTGPH	-70.9956	39.0108	30	-0.554697	7.12237	-0.101273
NIR-PKIVIT-Core	23	HPKIVETGPH	-62.9835	45.8485	31	-0.71332	8.23463	-0.128116
NIR-PKIVIT-Core	24	HPKIVVTGPH	-70.8758	48.7757	26	-0.801172	9.56571	-0.157123
NIR-PKIVIT-Core	25	HPKIVLTGPH	-38.1291	46.8971	41	-1.40413	7.32409	-0.219288
NIR-PKIVIT-Core	26	HPKIVHTGPH	-36.3432	39.6193	23	-1.35929	8.26119	-0.283431
NIR-PKIVIT-Core	27	HPKIVATGPH	-70.4268	35.2587	16	-0.526485	8.81468	-0.131621
NIR-PKIVIT-Core	28	HPKIVGTGPH	-90.8714	39.0637	25	-0.429265	7.81273	-0.085853
NIR-PKIVIT-Core	29	HPKIVYTGPH	-45.0636	17.2225	13	-0.400561	4.77666	-0.111096
NIR-PKIVIT-Core	30	HPKIVSTGPH	-59.7495	37.4903	12	-0.608115	10.8225	-0.175548
NIR-PKIVIT-Core	31	HPKIVKTGPH	-21.5105	63.3795	26	-3.54002	12.4297	-0.694254
NIR-PKIVIT-Core	32	HPKIVIEGPH	-88.6169	37.6896	28	-0.409349	7.12267	-0.0773597
NIR-PKIVIT-Core	33	HPKIVIHGPH	-14.8052	45.2762	29	-26.5222	8.40758	-4.92505
NIR-PKIVIT-Core	34	HPKIVIDGPH	-112.555	33.8661	20	-0.313145	7.57268	-0.0700214
NIR-PKIVIT-Core	35	HPKIVIQGPH	-64.1439	29.9213	26	-0.420101	5.86804	-0.0823885
NIR-PKIVIT-Core	36	HPKIVISGPH	-44.8149	39.5796	17	-0.979004	9.59945	-0.237443
NIR-PKIVIT-Core	37	HPKIVIRGPH	477.213	184.198	37	0.368239	30.2819	0.060538
NIR-PKIVIT-Core	38	HPKIVIVGPH	0.741386	49.4784	25	3.71512	9.89569	0.743024
NIR-PKIVIT-Core	39	HPKIVIFGPH	2.6507	43.798	18	10.8988	10.3233	2.56887
NIR-PKIVIT-Core	41	HPKIVIAGPH	-30.0846	69.7531	22	-4.16865	14.8714	-0.888759
NIR-PKIVIT-Core	42	HPKIVIGGPH	-65.766	45.5542	23	-0.751538	9.49871	-0.156707
NIR-PKIVIT-Core	43	HPKIVIIGPH	2.11119	44.1985	29	3.04377	8.20746	0.565214
NIR-PKIVIT-Core	44	HPKIVIKGPH	70.0227	56.5037	28	0.794662	10.6782	0.150177
NIR-PKIVIT-Core	45	HPKIVILGPH	109.714	53.9496	23	0.49043	11.2493	0.102262
NIR-PKIVIT-Core	46	HPKIVIMGPH	-39.4877	68.1789	25	-1.27266	13.6358	-0.254532
NIR-PKIVIT-Core	47	HPKIVINGPH	-6.38193	55.4949	18	-13.0474	13.0803	-3.07531
NIR-PKIVIT-Flank	1	HPKIVITGPH	174.143	117.051	13	0.616034	32.464	0.170857
NIR-PKIVIT-Flank	2	Scrambled	-79.6128	28.4769	38	-0.397635	4.61956	-0.0645049
NIR-PKIVIT-Flank	3	FPKIVITGPH	-47.0874	50.4112	31	-1.10122	9.05412	-0.197785
NIR-PKIVIT-Flank	4	YPKIVITGPH	-20.7467	77.3344	33	7.72637	13.4622	1.34499
NIR-PKIVIT-Flank	5	IPKIVITGPH	-8.67383	37.0873	27	10.1537	7.13744	1.95407
NIR-PKIVIT-Flank	6	VPKIVITGPH	-9.90205	37.6712	28	-3.89694	7.11919	-0.736452
NIR-PKIVIT-Flank	7	TPKIVITGPH	1.04887	57.4822	31	5.8688	10.3241	1.05407
NIR-PKIVIT-Flank	8	QPKIVITGPH	61.0452	102.873	26	1.33405	20.1751	0.261629
NIR-PKIVIT-Flank	9	APKIVITGPH	-57.6373	38.7667	33	-0.701924	6.74842	-0.122189
NIR-PKIVIT-Flank	10	GPKIVITGPH	-49.0202	43.9474	39	-1.04148	7.03722	-0.16677
NIR-PKIVIT-Flank	11	NPKIVITGPH	14.7253	303.403	31	3.58627	54.4929	0.644113
NIR-PKIVIT-Flank	12	EPKIVITGPH	-122.074	40.2353	32	-0.334667	7.11267	-0.0591613
NIR-PKIVIT-Flank	13	RPKIVITGPH	520.324	215.171	36	0.395683	35.8618	0.0659472
NIR-PKIVIT-Flank	14	HPKIVITHPH	185.104	97.5428	15	0.455335	25.1854	0.117567
NIR-PKIVIT-Flank	15	HPKIVITSPH	149.153	105.637	12	0.671212	30.4949	0.193762
NIR-PKIVIT-Flank	16	HPKIVITTPH	83.1638	110.028	32	1.10631	19.4504	0.19557
NIR-PKIVIT-Flank	17	HPKIVITAPH	100.653	79.099	28	0.661372	14.9483	0.124988
NIR-PKIVIT-Flank	18	HPKIVITDPH	76.1518	55.7902	24	0.642405	11.3881	0.13113
NIR-PKIVIT-Flank	19	HPKIVITNPH	145.864	68.3175	33	0.485787	11.8925	0.0845647
NIR-PKIVIT-Flank	20	HPKIVITKPH	451.34	831.16	46	1.41091	122.548	0.208027
NIR-PKIVIT-Flank	22	HPKIVITEPH	70.4243	59.0397	29	0.701126	10.9634	0.130196
NIR-PKIVIT-Flank	23	HPKIVITGFH	-42.7655	126.516	37	-8.81249	20.7991	-1.44876
NIR-PKIVIT-Flank	24	HPKIVITGDH	75.8327	90.371	33	1.09329	15.7316	0.190317
NIR-PKIVIT-Flank	25	HPKIVITGYH	-49.1116	44.3467	25	-1.03731	8.86933	-0.207462
NIR-PKIVIT-Flank	26	HPKIVITGIH	-45.7703	94.0065	20	-6.08621	21.0205	-1.36092
NIR-PKIVIT-Flank	27	HPKIVITGVH	-38.1926	87.6462	39	-4.08248	14.0346	-0.65372
NIR-PKIVIT-Flank	28	HPKIVITGLH	-14.2229	65.5445	44	-8.26918	9.88121	-1.24663
NIR-PKIVIT-Flank	29	HPKIVITGEH	-41.8692	42.6723	17	-1.42849	10.3496	-0.34646
NIR-PKIVIT-Flank	30	HPKIVITGSH	-32.8488	43.3174	18	-1.434	10.21	-0.337996
NIR-PKIVIT-Flank	31	HPKIVITGTH	17.7392	52.1543	25	10.3931	10.4309	2.07862
NIR-PKIVIT-Flank	32	HPKIVITGRH	431.694	179.623	24	0.399954	36.6654	0.0816403
NIR-PKIVIT-Flank	33	HPKIVITGAH	-3.62937	77.0359	28	13.2322	14.5584	2.50065
NIR-PKIVIT-Flank	34	HPKIVITGPT	14.5377	53.9884	41	3.48771	8.43158	0.544689
NIR-PKIVIT-Flank	35	HPKIVITGPF	-36.2992	264.246	21	9.72008	57.6632	2.1211
NIR-PKIVIT-Flank	36	HPKIVITGPD	-12.905	218.732	25	5.90722	43.7464	1.18144
NIR-PKIVIT-Flank	37	HPKIVITGPA	44.855	72.3692	27	1.18567	13.9275	0.228182
NIR-PKIVIT-Flank	38	HPKIVITGPG	101.682	46.5702	21	0.415185	10.1624	0.0906007
NIR-PKIVIT-Flank	39	HPKIVITGPI	70.368	70.7962	27	0.821004	13.6247	0.158002
NIR-PKIVIT-Flank	40	HPKIVITGPQ	81.9912	111.458	26	0.867732	21.8587	0.170176
NIR-PKIVIT-Flank	41	HPKIVITGPV	29.0255	65.573	23	2.3672	13.6729	0.493596
NIR-PKIVIT-Flank	42	HPKIVITGPY	-23.3664	164.504	27	4.93574	31.6588	0.949884
NIR-PKIVIT-Flank	43	HPKIVITGPS	105.428	99.0659	28	0.808057	18.7217	0.152708
NIR-PKIVIT-Flank	44	HSKIVITGPH	7.53114	74.0774	40	2.48728	11.7127	0.393274
NIR-PKIVIT-Flank	45	HFKIVITGPH	-65.8918	83.2094	22	-2.28596	17.7403	-0.487369
NIR-PKIVIT-Flank	46	HYKIVITGPH	-90.2356	52.9582	32	-0.69603	9.36178	-0.123042
NIR-PKIVIT-Flank	47	HIKIVITGPH	-33.9302	49.0714	19	-2.14991	11.2578	-0.493223
NIR-PKIVIT-Flank	48	HPKFVITGPH	218.357	181.149	44	0.753607	27.3093	0.113611
NIR-PVIVIT-Core	1	HFVIVITGPH	110.956	176.278	16	1.22953	44.0694	0.307383
NIR-PVIVIT-Core	2	HLVIVITGPH	70.3059	91.5252	19	1.20004	20.9973	0.275309
NIR-PVIVIT-Core	3	HYVIVITGPH	39.8487	401.697	17	2.58575	97.4259	0.627136
NIR-PVIVIT-Core	4	HSVIVITGPH	17.6282	109.05	24	2.49832	22.2598	0.509968
NIR-PVIVIT-Core	5	HRVIVITGPH	465.166	173.833	12	0.385033	50.1812	0.111149
NIR-PVIVIT-Core	6	HIVIVITGPH	136.119	566.951	26	1.86555	111.188	0.365864
NIR-PVIVIT-Core	7	HPTIVITGPH	-51.4961	49.1834	13	-0.807413	13.641	-0.223936
NIR-PVIVIT-Core	8	HPSIVITGPH	-53.5467	111.995	19	-3.46177	25.6933	-0.794186
NIR-PVIVIT-Core	9	HPIIVITGPH	64.2466	86.7697	17	1.58927	21.0447	0.385455
NIR-PVIVIT-Core	10	HPNIVITGPH	-79.6867	44.357	31	-0.525659	7.96676	-0.0944111
NIR-PVIVIT-Core	11	HPQIVITGPH	-59.6099	87.5238	33	-1.69155	15.2359	-0.294462
NIR-PVIVIT-Core	12	HPRIVITGPH	586.403	198.065	27	0.32101	38.1176	0.0617784
NIR-PVIVIT-Core	13	HPYIVITGPH	-38.1597	91.8808	20	-2.83762	20.5452	-0.634512
NIR-PVIVIT-Core	14	HPFIVITGPH	-43.6515	95.3899	23	-3.47554	19.8902	-0.724701
NIR-PVIVIT-Core	15	HPLIVITGPH	10.4683	606.966	32	4.87245	107.297	0.861335
NIR-PVIVIT-Core	16	HPAIVITGPH	18.2851	91.3367	27	2.60612	17.5777	0.501547
NIR-PVIVIT-Core	17	HPVIVITGPH	21.894	78.4217	15	3.32834	20.2484	0.859373
NIR-PVIVIT-Core	18	HPVFVITGPH	54.2251	89.4093	26	1.12795	17.5346	0.221209
NIR-PVIVIT-Core	19	HPVYVITGPH	-96.6129	56.5445	16	-0.52669	14.1361	-0.131672
NIR-PVIVIT-Core	20	HPVVVITGPH	6.18004	44.2443	13	-3.42168	12.2712	-0.949004
NIR-PVIVIT-Core	21	HPVMVITGPH	-49.9599	97.4268	26	-5.56211	19.107	-1.09082
NIR-PVIVIT-Core	22	SCRAMBLED	-28.9212	253.113	22	4.27699	53.9638	0.911857
NIR-PVIVIT-Core	23	HPVIYITGPH	-34.9235	58.0401	19	-2.44287	13.3153	-0.560434
NIR-PVIVIT-Core	24	HPVIRITGPH	687.645	547.581	22	0.701763	116.745	0.149616
NIR-PVIVIT-Core	25	HPVIKITGPH	243.451	262.111	20	0.890887	58.6098	0.199208
NIR-PVIVIT-Core	26	HPVIIITGPH	-21.2117	87.764	26	-5.56891	17.2119	-1.09215
NIR-PVIVIT-Core	27	HPVIQITGPH	-13.0423	95.7885	24	71.8194	19.5528	14.6601
NIR-PVIVIT-Core	28	HPVILITGPH	138.204	116.146	21	0.714642	25.3452	0.155948
NIR-PVIVIT-Core	29	HPVISITGPH	-36.8532	93.9435	31	-6.60277	16.8728	-1.18589
NIR-PVIVIT-Core	30	HPVITITGPH	-40.5596	59.2973	25	-1.58694	11.8595	-0.317388
NIR-PVIVIT-Core	31	HPVIVDTGPH	-60.1469	72.5008	15	-1.27554	18.7196	-0.329342
NIR-PVIVIT-Core	32	HPVIVRTGPH	126.431	91.1559	14	0.759931	24.3624	0.2031
NIR-PVIVIT-Core	33	HPVIVQTGPH	-80.1513	34.6135	4	-0.426002	17.3067	-0.213001
NIR-PVIVIT-Core	34	HPVIVETGPH	-68.3678	54.0572	24	-0.849467	11.0344	-0.173397
NIR-PVIVIT-Core	35	HPVIVVTGPH	134.698	154.345	27	0.912972	29.7037	0.175702
NIR-PVIVIT-Core	36	HPVIVLTGPH	191.706	112.716	20	0.504241	25.204	0.112752
NIR-PVIVIT-Core	37	HPVIVHTGPH	21.6003	290.967	34	4.39225	49.9004	0.753265
NIR-PVIVIT-Core	38	HPVIVSTGPH	-58.3307	71.6395	18	-1.92334	16.8856	-0.453335
NIR-PVIVIT-Core	39	HPVIFITGPH	120.53	308.266	12	1.20654	88.9887	0.348297
NIR-PVIVIT-Core	40	HPVIVKTGPH	114.938	144.35	21	0.923452	31.4997	0.201514
NIR-PVIVIT-Core	41	HPVIVIEGPH	109.664	95.8998	17	0.706245	23.2591	0.17129
NIR-PVIVIT-Core	42	HPVIVIHGPH	26.008	233.664	15	2.16514	60.3317	0.559037
NIR-PVIVIT-Core	43	HPVIVIDGPH	-25.0256	65.9262	22	-3.73241	14.0555	-0.795753
NIR-PVIVIT-Core	44	HPVIVIQGPH	104.695	200.485	13	1.56984	55.6046	0.435396
NIR-PVIVIT-Core	45	HPVIVISGPH	39.7976	46.7967	16	1.2267	11.6992	0.306675
NIR-PVIVIT-Core	46	HPVIVIRGPH	825.584	542.784	15	1.0092	140.146	0.260574
NIR-PVIVIT-Core	47	HPVIVIFGPH	96.9554	660.463	13	1.84955	183.18	0.512974
NIR-PVIVIT-Core	48	HPVIVIKGPH	651.334	178.199	2	0.273591	126.006	0.193458
NIR-PVIVIT-Flank	1	HPVIVITGPH	62.4227	76.2109	15	0.876069	19.6776	0.2262
NIR-PVIVIT-Flank	2	SCRAMBLED	-59.7368	46.5535	29	-0.754632	8.64477	-0.140132
NIR-PVIVIT-Flank	3	FPVIVITGPH	-1.74259	85.6733	21	-13.0164	18.6954	-2.8404
NIR-PVIVIT-Flank	4	YPVIVITGPH	-12.8452	40.1033	29	-2.42192	7.44699	-0.449739
NIR-PVIVIT-Flank	5	IPVIVITGPH	61.2775	93.2718	22	1.5062	19.8856	0.321122
NIR-PVIVIT-Flank	6	VPVIVITGPH	-11.3868	116.157	29	9.5515	21.5697	1.77367
NIR-PVIVIT-Flank	7	TPVIVITGPH	35.2477	68.6416	33	2.76505	11.949	0.481334
NIR-PVIVIT-Flank	8	QPVIVITGPH	-45.6657	66.1045	28	-1.84479	12.4926	-0.348633
NIR-PVIVIT-Flank	9	APVIVITGPH	30.1005	65.7113	29	2.12041	12.2023	0.393749
NIR-PVIVIT-Flank	10	GPVIVITGPH	39.3872	66.5792	34	1.57626	11.4182	0.270326
NIR-PVIVIT-Flank	11	NPVIVITGPH	-14.6799	260.63	18	6.54915	61.4312	1.54365
NIR-PVIVIT-Flank	12	EPVIVITGPH	-64.759	56.7516	36	-1.04876	9.4586	-0.174794
NIR-PVIVIT-Flank	13	RPVIVITGPH	110.59	201.224	39	1.36948	32.2217	0.219292
NIR-PVIVIT-Flank	14	HPVIVITMPH	-7.34725	159.269	29	5.62394	29.5755	1.04434
NIR-PVIVIT-Flank	15	HPVIVITHPH	64.7777	525.005	31	2.02902	94.2937	0.364422
NIR-PVIVIT-Flank	16	HPVIVITSPH	-38.0927	69.5217	24	-3.62157	14.191	-0.739249
NIR-PVIVIT-Flank	17	HPVIVITTPH	10.7309	48.3425	25	5.23232	9.66851	1.04646
NIR-PVIVIT-Flank	18	HPVIVITAPH	-28.2252	71.2294	37	-12.8409	11.71	-2.11104
NIR-PVIVIT-Flank	19	HPVIVITDPH	40.3568	270.46	31	2.76362	48.5761	0.49636
NIR-PVIVIT-Flank	20	HPVIVITNPH	41.0199	204.877	28	1.93207	38.7182	0.365128
NIR-PVIVIT-Flank	21	HPVIVITKPH	373.708	216.037	14	0.627652	57.7382	0.167747
NIR-PVIVIT-Flank	22	SCRAMBLED	-25.4907	106.909	10	-17.2171	33.8075	-5.44453
NIR-PVIVIT-Flank	23	HPVIVITEPH	22.1648	110.834	33	2.4524	19.2938	0.426907
NIR-PVIVIT-Flank	24	HPVIVITGFH	6.56267	74.2703	34	6.90635	12.7373	1.18443
NIR-PVIVIT-Flank	25	HPVIVITGDH	-39.5377	71.543	12	-3.48921	20.6527	-1.00725
NIR-PVIVIT-Flank	26	HPVIVITGYH	33.1228	140.166	65	1.91468	17.3855	0.237487
NIR-PVIVIT-Flank	27	HPVIVITGIH	58.9864	82.4311	29	1.60797	15.3071	0.298592
NIR-PVIVIT-Flank	28	HPVIVITGVH	73.5553	89.436	27	0.855554	17.212	0.164651
NIR-PVIVIT-Flank	29	HPVIVITGLH	23.4512	78.4508	31	2.25612	14.0902	0.405212
NIR-PVIVIT-Flank	30	HPVIVITGEH	-34.6497	47.7729	28	-1.61879	9.02823	-0.305923
NIR-PVIVIT-Flank	31	HPVIVITGSH	-17.7514	64.9606	13	12.3407	18.0168	3.42269
NIR-PVIVIT-Flank	32	HPVIVITGTH	-13.316	78.971	21	-7.77899	17.2329	-1.69751
NIR-PVIVIT-Flank	33	HPVIVITGRH	175.065	145.108	23	0.74981	30.2572	0.156346
NIR-PVIVIT-Flank	34	HPVIVITGAH	86.4463	222.459	36	1.51038	37.0764	0.251729
NIR-PVIVIT-Flank	35	HPVIVITGPP	71.2497	97.4024	33	1.07481	16.9556	0.1871
NIR-PVIVIT-Flank	36	HPVIVITGPT	-71.9444	60.1574	23	-0.995797	12.5437	-0.207638
NIR-PVIVIT-Flank	37	HPVIVITGPF	-38.7022	48.8407	29	-1.5328	9.0695	-0.284635
NIR-PVIVIT-Flank	38	HPVIVITGPD	24.2911	182.118	19	2.77617	41.7807	0.636898
NIR-PVIVIT-Flank	39	HPVIVITGPA	-39.743	123.269	37	-3.68242	20.2653	-0.605386
NIR-PVIVIT-Flank	40	HPVIVITGPG	12.3448	79.0174	18	13.166	18.6246	3.10325
NIR-PVIVIT-Flank	41	HPVIVITGPI	45.958	119.56	17	1.93799	28.9975	0.470031
NIR-PVIVIT-Flank	42	HPVIVITGPQ	148.278	132.972	23	0.755326	27.7265	0.157496
NIR-PVIVIT-Flank	43	HPVIVITGPS	34.535	305.757	33	2.51407	53.2255	0.437644
NIR-PVIVIT-Flank	44	HPVIVITGPV	28.5507	118.021	39	1.88639	18.8986	0.302064
NIR-PVIVIT-Flank	45	HPVIVITGPY	-59.4635	54.8426	14	-1.26733	14.6573	-0.338708
NIR-PVIVIT-Flank	46	HPVIVITQPH	-11.6942	61.9307	24	-2.89907	12.6415	-0.59177
NIR-PVIVIT-Flank	47	HPVIVITGPZ	130.165	101.086	31	0.853375	18.1555	0.153271
NIR-PVIVIT-Flank	48	HPVIVITGPX	141.455	114.768	29	0.765214	21.3118	0.142097
aHis-AKAP79-Core	1	PEAIIITDTEIS	-43.2813	70.6013	35	-2.37752	11.9338	-0.401874
aHis-AKAP79-Core	2	PFAIIITDTEIS	-84.6989	33.5082	29	-0.407167	6.22231	-0.075609
aHis-AKAP79-Core	3	PHAIIITDTEIS	32.0429	53.4303	34	1.72376	9.16323	0.295622
aHis-AKAP79-Core	4	PQAIIITDTEIS	37.7484	37.6252	44	0.848289	5.67221	0.127884
aHis-AKAP79-Core	5	PYAIIITDTEIS	-64.2904	47.3076	53	-0.821678	6.4982	-0.112866
aHis-AKAP79-Core	6	PAAIIITDTEIS	16.1899	44.6319	25	2.76163	8.92638	0.552326
aHis-AKAP79-Core	7	PGAIIITDTEIS	11.1407	48.1781	60	2.18092	6.21977	0.281556
aHis-AKAP79-Core	8	PRAIIITDTEIS	68.8655	81.5495	44	1.04448	12.294	0.157462
aHis-AKAP79-Core	9	PPAIIITDTEIS	32.1637	84.2914	14	2.41382	22.5278	0.645121
aHis-AKAP79-Core	10	PPKIIITDTEIS	3104.97	1155.13	48	0.406917	166.729	0.0587334
aHis-AKAP79-Core	11	PIFIIITDTEIS	-74.1524	56.0662	75	-0.856509	6.47397	-0.0989012
aHis-AKAP79-Core	12	PIPIIITDTEIS	-4.01287	51.8073	75	-14.8691	5.9822	-1.71694
aHis-AKAP79-Core	13	PIQIIITDTEIS	-44.0911	66.1973	27	-1.50788	12.7397	-0.290192
aHis-AKAP79-Core	14	PIYIIITDTEIS	-63.7393	67.6319	27	-1.36437	13.0158	-0.262574
aHis-AKAP79-Core	15	PIVIIITDTEIS	-63.5253	41.2651	26	-0.716151	8.09275	-0.140449
aHis-AKAP79-Core	16	PIIIIITDTEIS	-26.6549	75.4754	35	-4.66964	12.7577	-0.789314
aHis-AKAP79-Core	17	PIKIIITDTEIS	79.0736	104.18	38	1.14794	16.9003	0.18622
aHis-AKAP79-Core	18	PISIIITDTEIS	-45.7739	65.7384	31	-2.34624	11.807	-0.421398
aHis-AKAP79-Core	19	PIGIIITDTEIS	-37.3287	39.544	22	-1.03271	8.43082	-0.220176
aHis-AKAP79-Core	20	PIAFIITDTEIS	-47.6639	47.2281	33	-1.21042	8.22135	-0.210707
aHis-AKAP79-Core	21	PIAYIITDTEIS	-72.4237	53.6107	45	-0.828415	7.99182	-0.123493
aHis-AKAP79-Core	22	PIALIITDTEIS	-53.2366	50.9219	27	-1.2083	9.79993	-0.232537
aHis-AKAP79-Core	23	PIAAIITDTEIS	153.412	101	68	0.637286	12.248	0.0772823
aHis-AKAP79-Core	24	PIAVIITDTEIS	160.364	112.509	13	0.660311	31.2045	0.183137
aHis-AKAP79-Core	25	PIAGIITDTEIS	52.8074	67.0079	26	0.957726	13.1413	0.187826
aHis-AKAP79-Core	26	PIAIHITDTEIS	59.1786	72.9993	36	1.2269	12.1666	0.204483
aHis-AKAP79-Core	27	PIAIYITDTEIS	-53.1611	213.238	63	-9.9584	26.8654	-1.25464
aHis-AKAP79-Core	28	PIAIFITDTEIS	-51.9356	35.6584	27	-0.683988	6.86246	-0.131634
aHis-AKAP79-Core	29	PIAIQITDTEIS	25.2218	68.2746	37	1.72863	11.2243	0.284185
aHis-AKAP79-Core	30	PIAIEITDTEIS	-8.62341	38.5458	28	-8.33067	7.28447	-1.57435
aHis-AKAP79-Core	31	PIAILITDTEIS	-75.7782	27.6639	28	-0.366355	5.22799	-0.0692346
aHis-AKAP79-Core	32	PIAIIITDTEIS	-55.2393	48.9509	36	-1.18127	8.15848	-0.196879
aHis-AKAP79-Core	33	SCRAMBLED	-101.155	42.3752	51	-0.458696	5.93372	-0.0642303
aHis-AKAP79-Core	34	PIAIAITDTEIS	22.4774	55.8753	26	2.19389	10.9581	0.430256
aHis-AKAP79-Core	35	PIAIIDTDTEIS	-13.242	56.2879	14	19.0936	15.0436	5.10299
aHis-AKAP79-Core	36	PIAIIFTDTEIS	-48.9059	45.7962	32	-1.08872	8.09571	-0.192461
aHis-AKAP79-Core	37	PIAIIHTDTEIS	2.43255	24.0118	36	7.34014	4.00197	1.22336
aHis-AKAP79-Core	38	PIAIILTDTEIS	-24.7716	388.017	90	5.30275	40.9006	0.558959
aHis-AKAP79-Core	39	PIAIIRTDTEIS	242.282	159.693	77	0.639257	18.1987	0.07285
aHis-AKAP79-Core	40	PIAIISTDTEIS	2.20959	42.1274	8	3.36986	14.8943	1.19143
aHis-AKAP79-Core	41	PIAIIQTDTEIS	21.3111	46.1864	34	1.83715	7.9209	0.315068
aHis-AKAP79-Core	42	PIAIIATDTEIS	28.4155	36.9066	21	1.22746	8.05367	0.267853
aHis-AKAP79-Core	43	PIAIIGTDTEIS	65.7389	65.5378	24	0.843226	13.3778	0.172123
aHis-AKAP79-Core	44	PIAIIYTDTEIS	-66.3096	37.3023	26	-0.543427	7.31559	-0.106575
aHis-AKAP79-Core	45	PIAIIIEDTEIS	-62.5643	52.6755	22	-1.03214	11.2305	-0.220053
aHis-AKAP79-Core	46	PIAIIIQDTEIS	-44.8926	42.846	19	-1.10257	9.82954	-0.252947
aHis-AKAP79-Core	47	PIAIIIRDTEIS	126.069	107.064	23	0.741295	22.3243	0.154571
aHis-AKAP79-Core	48	PIAIIIIDTEIS	-54.5202	44.4383	20	-0.794976	9.93671	-0.177762
aHis-AKAP79-Flank	1	PIAIIITDTEIS	-78.8362	39.7698	53	-0.51011	5.46281	-0.0700691
aHis-AKAP79-Flank	2	SCRAMBLED	-127.568	48.5558	68	-0.40332	5.88825	-0.0489097
aHis-AKAP79-Flank	3	HIAIIITDTEIS	-106.89	47.0863	102	-0.474516	4.66224	-0.046984
aHis-AKAP79-Flank	4	LIAIIITDTEIS	-42.086	47.8013	79	-0.982522	5.37807	-0.110542
aHis-AKAP79-Flank	5	RIAIIITDTEIS	-41.309	45.2622	59	-1.31571	5.89263	-0.171291
aHis-AKAP79-Flank	6	YIAIIITDTEIS	-83.0609	55.7332	77	-0.696112	6.35139	-0.0793293
aHis-AKAP79-Flank	7	AIAIIITDTEIS	-99.3627	37.6427	71	-0.379931	4.46736	-0.0450895
aHis-AKAP79-Flank	8	NIAIIITDTEIS	-121.299	43.1197	82	-0.365764	4.76178	-0.0403919
aHis-AKAP79-Flank	9	TIAIIITDTEIS	-91.3259	47.4705	6	-0.612217	19.3797	-0.249936
aHis-AKAP79-Flank	10	PIAIIITQTEIS	226.959	186.964	59	0.934356	24.3406	0.121643
aHis-AKAP79-Flank	11	PIAIIITETEIS	-45.8489	57.8476	73	-1.3481	6.77055	-0.157784
aHis-AKAP79-Flank	12	PIAIIITFTEIS	45.9173	83.7208	66	1.39277	10.3053	0.171438
aHis-AKAP79-Flank	13	PIAIIITYTEIS	66.0409	96.6458	92	1.22676	10.076	0.127898
aHis-AKAP79-Flank	14	PIAIIITRTEIS	2094.38	1430.84	103	0.640428	140.984	0.0631033
aHis-AKAP79-Flank	15	PIAIIITLTEIS	37.7131	80.9506	94	1.76394	8.34942	0.181936
aHis-AKAP79-Flank	16	PIAIIITHTEIS	375.681	194.155	110	0.491033	18.512	0.0468182
aHis-AKAP79-Flank	17	PIAIIITATEIS	-64.0852	163.747	94	-3.85016	16.8892	-0.397114
aHis-AKAP79-Flank	18	PIAIIITGTEIS	-72.1669	62.4043	29	-0.987835	11.5882	-0.183436
aHis-AKAP79-Flank	19	PIAIIITKTEIS	1502.35	1188.07	75	0.711657	137.186	0.0821751
aHis-AKAP79-Flank	20	PIAIIITDDEIS	-82.8924	41.4157	82	-0.48001	4.57359	-0.0530083
aHis-AKAP79-Flank	21	PIAIIITDEEIS	-95.6505	37.5387	52	-0.384244	5.20569	-0.0532851
aHis-AKAP79-Flank	22	PIAIIITDHEIS	-85.4684	33.7215	53	-0.379029	4.632	-0.0520636
aHis-AKAP79-Flank	23	PIAIIITDYEIS	-100.021	40.8335	75	-0.413957	4.71505	-0.0477997
aHis-AKAP79-Flank	24	PIAIIITDREIS	6.67454	128.434	70	8.64109	15.3508	1.03281
aHis-AKAP79-Flank	25	PIAIIITDVEIS	-96.51	44.8537	77	-0.461522	5.11156	-0.0525953
aHis-AKAP79-Flank	26	PIAIIITDAEIS	-86.8992	46.1586	76	-0.543504	5.29475	-0.0623442
aHis-AKAP79-Flank	27	PIAIIITDGEIS	-112.211	36.9821	41	-0.332783	5.77563	-0.051972
aHis-AKAP79-Flank	28	PIAIIITDPEIS	-98.1223	42.3716	55	-0.437241	5.71339	-0.0589576
aHis-AKAP79-Flank	29	PIAIIITDFEIS	-114.593	41.2114	81	-0.363533	4.57904	-0.0403925
aHis-AKAP79-Flank	30	PIAIIITDQEIS	-112.773	88.5815	72	-0.934702	10.4394	-0.110156
aHis-AKAP79-Flank	31	PIAIIITDTHIS	0.32802	45.9557	71	-31.2763	5.45394	-3.71181
aHis-AKAP79-Flank	32	PIAIIITDTLIS	34.8088	67.157	48	2.02764	9.69328	0.292665
aHis-AKAP79-Flank	33	PIAIIITDTFIS	65.3166	74.7352	51	0.840624	10.465	0.117711
aHis-AKAP79-Flank	34	PIAIIITDTSIS	30.1124	98.813	67	2.22351	12.0719	0.271645
aHis-AKAP79-Flank	35	PIAIIITDTYIS	239.585	185.661	65	0.841539	23.0284	0.10438
aHis-AKAP79-Flank	36	PIAIIITDTPIS	-39.2906	79.1951	59	-2.7529	10.3103	-0.358397
aHis-AKAP79-Flank	37	PIAIIITDTAIS	73.4824	114.344	65	1.16079	14.1826	0.143978
aHis-AKAP79-Flank	38	PIAIIITDTGIS	4.65793	73.8734	66	3.93144	9.09319	0.483927
aHis-AKAP79-Flank	39	PIAIIITDTQIS	77.0138	93.8616	60	1.15492	12.1175	0.149099
aHis-AKAP79-Flank	40	PIAIIITDTDIS	-86.8723	31.1783	46	-0.375608	4.59699	-0.0553803
aHis-AKAP79-Flank	41	PIAIIITDTTIS	103.499	130.77	91	1.03762	13.7085	0.108772
aHis-AKAP79-Flank	42	PIAIIITDTSIS	52.1454	132.331	66	2.01821	16.2889	0.248424
aHis-AKAP79-Flank	43	PIAIIITDTZ	-95.6673	32.6328	59	-0.324393	4.24843	-0.0422323
aHis-AKAP79-Flank	44	PIAIIITDTX	-90.5838	66.9866	73	-0.795543	7.84019	-0.0931112
aHis-AKAP79-Flank	45	PIAIIIFDTEIS	-54.0812	91.2552	56	-2.45321	12.1945	-0.327824
aHis-AKAP79-Flank	46	PIAIIISDTEIS	-97.7137	69.526	65	-0.789684	8.62364	-0.0979483
aHis-AKAP79-Flank	47	PIAIIIADTEIS	-86.8012	476.822	65	-230.204	59.1425	-28.5533
aHis-AKAP79-Flank	48	PIAIIIHDTEIS	-67.382	45.2467	59	-0.645544	5.89061	-0.0840427
aHis-NFATc2-Core	1	SFRIEITPSHEL	-6.2723	9.58821	71	-1.68077	1.13791	-0.199471
aHis-NFATc2-Core	2	SHRIEITPSHEL	4.48848	11.3096	54	2.37304	1.53904	0.32293
aHis-NFATc2-Core	3	SLRIEITPSHEL	-7.35703	56.1938	63	-1500.83	7.07976	-189.087
aHis-NFATc2-Core	4	SYRIEITPSHEL	-6.74433	4.63626	36	-0.760973	0.77271	-0.126829
aHis-NFATc2-Core	5	SKRIEITPSHEL	132.705	74.4789	91	0.587196	7.80751	0.0615548
aHis-NFATc2-Core	6	SARIEITPSHEL	-7.53346	30.7382	96	-9.11612	3.13721	-0.93041
aHis-NFATc2-Core	7	SPEIEITPSHEL	-13.488	32.7897	101	-3.21813	3.26269	-0.320216
aHis-NFATc2-Core	8	SPGIEITPSHEL	-10.9246	8.24947	57	-0.771747	1.09267	-0.10222
aHis-NFATc2-Core	9	SPLIEITPSHEL	-2.76086	17.0097	55	19.3424	2.29358	2.60813
aHis-NFATc2-Core	10	SPVIEITPSHEL	-1.57512	34.8308	76	4.87018	3.99536	0.558648
aHis-NFATc2-Core	11	SPYIEITPSHEL	5.11403	35.0479	90	2.31863	3.69437	0.244405
aHis-NFATc2-Core	12	SPKIEITPSHEL	-7.42791	9.86463	95	-1.49403	1.01209	-0.153284
aHis-NFATc2-Core	13	SPSIEITPSHEL	-9.69955	10.2819	111	-1.12621	0.975912	-0.106895
aHis-NFATc2-Core	14	SPAIEITPSHEL	-11.488	12.172	81	-1.04247	1.35244	-0.11583
aHis-NFATc2-Core	15	SPRFEITPSHEL	-2.89078	15.6498	64	24.3738	1.95623	3.04672
aHis-NFATc2-Core	16	SPRHEITPSHEL	3.66878	32.3373	71	4.05351	3.83773	0.481063
aHis-NFATc2-Core	17	SPRLEITPSHEL	-4.41124	16.0768	92	-4.24347	1.67612	-0.442412
aHis-NFATc2-Core	18	SPRYEITPSHEL	-0.0924768	26.6694	81	12.3698	2.96326	1.37442
aHis-NFATc2-Core	19	SPRAEITPSHEL	-4.8099	16.2669	93	-3.85543	1.6868	-0.39979
aHis-NFATc2-Core	20	SPRKEITPSHEL	5.74747	14.111	73	1.87732	1.65157	0.219723
aHis-NFATc2-Core	21	SPRIDITPSHEL	-4.41416	1391.73	89	9.62561	147.524	1.02031
aHis-NFATc2-Core	23	SPRIHITPSHEL	553.215	340.28	71	0.575493	40.3839	0.0682984
aHis-NFATc2-Core	24	SPRINITPSHEL	54.3436	64.7739	64	1.04301	8.09674	0.130376
aHis-NFATc2-Core	25	SPRIFITPSHEL	213.999	137.538	69	0.582182	16.5576	0.0700864
aHis-NFATc2-Core	26	SPRIVITPSHEL	152.739	74.5966	87	0.497991	7.9976	0.0533902
aHis-NFATc2-Core	27	SPRILITPSHEL	243.623	136.711	65	0.540424	16.9569	0.0670314
aHis-NFATc2-Core	28	SPRIAITPSHEL	41.0372	28.6515	63	0.615284	3.60975	0.0775185
aHis-NFATc2-Core	29	SPRIGITPSHEL	22.0379	19.2876	77	0.796657	2.19803	0.0907874
aHis-NFATc2-Core	30	SPRIEETPSHEL	-7.32077	9.74585	90	-1.33382	1.0273	-0.140597
aHis-NFATc2-Core	31	SPRIEFTPSHEL	0.299531	10.1849	66	7.77293	1.25368	0.956782
aHis-NFATc2-Core	32	SPRIEHTPSHEL	-4.01774	7.48072	74	-2.2653	0.869616	-0.263336
aHis-NFATc2-Core	33	SPRIEQTPSHEL	-6.33091	10.0769	76	-1.78516	1.1559	-0.204772
aHis-NFATc2-Core	34	SPRIERTPSHEL	47.2033	32.6209	70	0.625575	3.89894	0.0747706
aHis-NFATc2-Core	35	SPRIEYTPSHEL	-0.894175	14.865	88	8.93774	1.58461	0.952766
aHis-NFATc2-Core	36	SPRIEATPSHEL	-5.45888	28.0137	71	-25.5392	3.32462	-3.03095
aHis-NFATc2-Core	37	SPRIEITPSHEL	-2.544	15.6794	66	-23.0655	1.92999	-2.83917
aHis-NFATc2-Core	38	SPRIEISPSHEL	-1.57911	12.8981	67	-71.3769	1.57575	-8.72007
aHis-NFATc2-Core	39	SPRIEIEPSHEL	-8.04916	14.0939	71	-1.67216	1.67263	-0.198449
aHis-NFATc2-Core	40	SPRIEIFPSHEL	1.6887	9.71706	53	17.9722	1.33474	2.46867
aHis-NFATc2-Core	41	SPRIEIHPSHEL	-1.66045	13.6731	39	-27.6332	2.18944	-4.42485
aHis-NFATc2-Core	42	SPRIEIKPSHEL	5.34217	10.8676	71	1.61247	1.28975	0.191365
aHis-NFATc2-Core	43	SPRIEILPSHEL	-1.33628	44.0164	47	5.82241	6.42045	0.849286
aHis-NFATc2-Core	44	SPRIEIYPSHEL	-4.9724	8.62749	51	-2.95914	1.20809	-0.414362
aHis-NFATc2-Core	45	SPRIEINPSHEL	-5.99551	11.7653	54	-2.47622	1.60106	-0.33697
aHis-NFATc2-Core	46	SPRIEIAPSHEL	-8.46559	7.61899	69	-0.950058	0.917219	-0.114373
aHis-NFATc2-Core	47	Scrambled	-7.43215	12.1344	73	-2.45094	1.42023	-0.286861
aHis-NFATc2-Core	48	SPRIEIPPSHEL	-7.368	7.96781	60	-1.29198	1.02864	-0.166794
aHis-NFATc2-Flank	1	SPRIEITPSHEL	-1.84843	19.2502	90	-18.2787	2.02915	-1.92675
aHis-NFATc2-Flank	2	Scrambled	-37.802	23.0491	116	-0.651361	2.14005	-0.0604773
aHis-NFATc2-Flank	3	FPRIEITPSHEL	-0.34496	36.9944	95	3.71632	3.79554	0.381286
aHis-NFATc2-Flank	4	HPRIEITPSHEL	49.5724	32.114	45	0.594612	4.78728	0.0886396
aHis-NFATc2-Flank	5	LPRIEITPSHEL	-9.53566	19.1908	85	-1.8233	2.08153	-0.197764
aHis-NFATc2-Flank	6	YPRIEITPSHEL	-30.6954	14.4325	77	-0.508361	1.64473	-0.0579331
aHis-NFATc2-Flank	7	APRIEITPSHEL	-10.2347	18.2756	103	-2.26153	1.80075	-0.222836
aHis-NFATc2-Flank	8	QPRIEITPSHEL	2.0431	23.2919	105	8.16531	2.27306	0.796852
aHis-NFATc2-Flank	9	KPRIEITPSHEL	246.348	130.15	90	0.509655	13.719	0.0537223
aHis-NFATc2-Flank	10	DPRIEITPSHEL	-32.4797	53.4517	131	-2.34125	4.67009	-0.204556
aHis-NFATc2-Flank	11	GPRIEITPSHEL	-4.88401	19.4425	87	-5.68128	2.08445	-0.609097
aHis-NFATc2-Flank	12	SPRIEITGSHEL	-28.9467	18.986	123	-0.706198	1.71191	-0.0636757
aHis-NFATc2-Flank	13	SPRIEITFSHEL	-20.03	48.8729	102	-3.7196	4.83914	-0.368296
aHis-NFATc2-Flank	14	SPRIEITHSHEL	-1.88132	22.1019	95	24.4916	2.26761	2.51278
aHis-NFATc2-Flank	15	SPRIEITKSHEL	30.9141	18.1652	76	0.572869	2.08369	0.0657125
aHis-NFATc2-Flank	16	SPRIEITQSHEL	-3.23724	24.4093	150	14.1788	1.99301	1.15769
aHis-NFATc2-Flank	17	SPRIEITYSHEL	-29.3619	39.0768	125	-1.51387	3.49513	-0.135405
aHis-NFATc2-Flank	18	SPRIEITNSHEL	-3.81365	19.782	53	62.1432	2.71727	8.53602
aHis-NFATc2-Flank	19	SPRIEITASHEL	-22.0741	16.6997	117	-0.823856	1.54389	-0.0761655
aHis-NFATc2-Flank	20	SPRIEITGSHEL	-29.8095	19.2907	105	-0.695931	1.88258	-0.0679159
aHis-NFATc2-Flank	21	SPRIEITPEHEL	-33.1992	41.2512	113	-1.78127	3.88059	-0.167567
aHis-NFATc2-Flank	22	SPRIEITPFHEL	-9.12659	11.237	62	-1.11272	1.4271	-0.141316
aHis-NFATc2-Flank	23	SPRIEITPHHEL	14.4092	28.6756	16	1.41401	7.1689	0.353502
aHis-NFATc2-Flank	24	SPRIEITPLHEL	-15.5298	18.563	87	-1.32011	1.99016	-0.14153
aHis-NFATc2-Flank	25	SPRIEITPQHEL	1.04406	28.1259	119	6.55333	2.5783	0.600743
aHis-NFATc2-Flank	26	SPRIEITPKHEL	35.0679	20.7489	104	0.587137	2.0346	0.0575735
aHis-NFATc2-Flank	27	SPRIEITPRHEL	151.179	74.5862	101	0.480082	7.42161	0.0477699
aHis-NFATc2-Flank	28	SPRIEITPPHEL	-14.0476	21.0109	101	-1.52466	2.09067	-0.151709
aHis-NFATc2-Flank	29	SPRIEITPVHEL	-18.5847	31.7318	36	-3.23949	5.28863	-0.539915
aHis-NFATc2-Flank	30	SPRIEITPAHEL	-45.2733	22.1828	61	-0.539422	2.84021	-0.0690659
aHis-NFATc2-Flank	31	SPRIEITPGHEL	-13.2291	25.9066	96	-2.28095	2.64408	-0.232798
aHis-NFATc2-Flank	32	SPRIEITPTHEL	-19.9223	31.5655	108	-2.13245	3.03739	-0.205195
aHis-NFATc2-Flank	33	SPRIEITPDHEL	-20.9225	20.4393	112	-1.14004	1.93133	-0.107723
aHis-NFATc2-Flank	34	SPRIEITPSDEL	-34.531	18.6597	119	-0.577873	1.71053	-0.0529736
aHis-NFATc2-Flank	35	SPRIEITPSEEL	-44.4343	22.5969	111	-0.541548	2.1448	-0.0514014
aHis-NFATc2-Flank	36	SPRIEITPSFEL	-29.6538	17.1924	109	-0.64137	1.64674	-0.0614321
aHis-NFATc2-Flank	37	SPRIEITPSYEL	-12.8645	112.219	112	11.293	10.6037	1.06709
aHis-NFATc2-Flank	38	SPRIEITPSVEL	-25.216	18.2046	92	-0.779323	1.89796	-0.08125
aHis-NFATc2-Flank	39	SPRIEITPSQEL	-23.7518	17.8509	75	-0.813581	2.06125	-0.0939442
aHis-NFATc2-Flank	40	SPRIEITPSPEL	-26.5482	16.0175	87	-0.599918	1.71725	-0.0643179
aHis-NFATc2-Flank	41	SPRIEITPSAEL	-31.4833	22.7952	74	-0.698875	2.64989	-0.0812425
aHis-NFATc2-Flank	42	SPRIEITPSGEL	-34.2642	13.8434	84	-0.411507	1.51044	-0.0448991
aHis-NFATc2-Flank	43	SPRIEITPSTEL	-31.1055	22.5487	114	-0.772875	2.11188	-0.0723864
aHis-NFATc2-Flank	44	SPRIEITPSSEL	-22.2611	68.0114	84	-4.59607	7.42065	-0.501473
aHis-NFATc2-Flank	45	SPRIEITPSZEL	-25.6202	26.7704	76	-1.26158	3.07078	-0.144713
aHis-NFATc2-Flank	46	SPRIEITPSXEL	-44.9421	19.9333	120	-0.455149	1.81965	-0.0415493
aHis-NFATc2-Flank	47	SPRIEIGPSHEL	-30.1637	13.6661	65	-0.466502	1.69507	-0.0578625
aHis-NFATc2-Flank	48	SPRIEGTPSHEL	-39.0354	14.9926	78	-0.385535	1.69757	-0.0436532
aHis-PKIVIT-Core	2	HPKVVITGPH	208.103	705.63	59	2.28034	91.8651	0.296875
aHis-PKIVIT-Core	3	HPKTVITGPH	159.338	180.005	60	0.959422	23.2385	0.123861
aHis-PKIVIT-Core	4	HPKMVITGPH	361.053	128.4	66	0.347873	15.8049	0.0428202
aHis-PKIVIT-Core	5	HPKIVITGPH	605.7	268.296	90	0.405003	28.2809	0.0426911
aHis-PKIVIT-Core	6	Scrambled	-61.2832	67.1052	105	-1.1751	6.5488	-0.114678
aHis-PKIVIT-Core	7	HPKIFITGPH	1481.63	902.326	99	0.523399	90.6872	0.0526035
aHis-PKIVIT-Core	8	HPKIYITGPH	480.06	262.884	82	0.503566	29.0306	0.0556095
aHis-PKIVIT-Core	9	HPKIRITGPH	27173.1	8530.38	76	0.307416	978.501	0.035263
aHis-PKIVIT-Core	10	HPKIMITGPH	433.472	201.639	83	0.427939	22.1328	0.0469724
aHis-PKIVIT-Core	11	HPKIGITGPH	259.326	255.88	95	0.820767	26.2528	0.0842089
aHis-PKIVIT-Core	12	HPKIIITGPH	991.638	826.234	81	0.738359	91.8038	0.0820399
aHis-PKIVIT-Core	13	HPKIQITGPH	110.557	91.9002	99	0.698956	9.23631	0.0702477
aHis-PKIVIT-Core	14	HPKILITGPH	698.232	311.366	62	0.402663	39.5436	0.0511383
aHis-PKIVIT-Core	15	HPKIEITGPH	-12.5087	1413.02	67	-7.59432	172.627	-0.927793
aHis-PKIVIT-Core	16	HPKISITGPH	254.605	163.646	57	0.579041	21.6755	0.0766959
aHis-PKIVIT-Core	17	HPKIKITGPH	8117.05	2754.98	68	0.325612	334.09	0.0394863
aHis-PKIVIT-Core	18	HPKIAITGPH	234.708	119.187	69	0.500785	14.3485	0.0602875
aHis-PKIVIT-Core	19	HPKIHITGPH	636.146	342.246	68	0.506603	41.5034	0.0614347
aHis-PKIVIT-Core	20	HPKIVDTGPH	28.5503	451.751	68	2.94427	54.7828	0.357045
aHis-PKIVIT-Core	21	HPKIVRTGPH	11019.1	4647.68	63	0.378207	585.553	0.0476495
aHis-PKIVIT-Core	22	HPKIVQTGPH	144.539	101.672	72	0.654542	11.9822	0.0771386
aHis-PKIVIT-Core	23	HPKIVETGPH	-0.901692	92.8848	92	5.54677	9.68391	0.57829
aHis-PKIVIT-Core	24	HPKIVVTGPH	292.35	180.34	55	0.55582	24.3171	0.0749467
aHis-PKIVIT-Core	25	HPKIVLTGPH	328.507	243.757	91	0.618598	25.5527	0.0648467
aHis-PKIVIT-Core	26	HPKIVHTGPH	466.364	250.592	70	0.467696	29.9515	0.0559003
aHis-PKIVIT-Core	27	HPKIVATGPH	79.0551	93.4423	47	0.840325	13.63	0.122574
aHis-PKIVIT-Core	28	HPKIVGTGPH	87.5953	93.2982	62	0.853578	11.8489	0.108404
aHis-PKIVIT-Core	29	HPKIVYTGPH	1316.79	595.723	28	0.432534	112.581	0.0817412
aHis-PKIVIT-Core	30	HPKIVSTGPH	162.227	121.445	50	0.667759	17.1749	0.0944353
aHis-PKIVIT-Core	31	HPKIVKTGPH	4305.18	1924.19	70	0.411582	229.984	0.0491934
aHis-PKIVIT-Core	32	HPKIVIEGPH	-23.8426	120.123	74	-12.9861	13.964	-1.5096
aHis-PKIVIT-Core	33	HPKIVIHGPH	2017.98	1200.42	54	0.503982	163.356	0.0685832
aHis-PKIVIT-Core	34	HPKIVIDGPH	-35.1656	48.5988	77	-1.83569	5.53835	-0.209196
aHis-PKIVIT-Core	35	HPKIVIQGPH	396.179	192.028	63	0.442149	24.1932	0.0557056
aHis-PKIVIT-Core	36	HPKIVISGPH	522.322	503.485	53	0.796316	69.159	0.109382
aHis-PKIVIT-Core	37	HPKIVIRGPH	13124.6	6722.33	70	0.457025	803.472	0.0546249
aHis-PKIVIT-Core	38	HPKIVIVGPH	513.55	247.492	73	0.435319	28.9668	0.0509503
aHis-PKIVIT-Core	39	HPKIVIFGPH	347.848	209.481	52	0.591338	29.0498	0.0820038
aHis-PKIVIT-Core	41	HPKIVIAGPH	604.864	251.548	57	0.375874	33.3184	0.0497857
aHis-PKIVIT-Core	42	HPKIVIGGPH	277.776	175.507	61	0.583069	22.4714	0.0746544
aHis-PKIVIT-Core	43	HPKIVIIGPH	339.503	447.779	73	1.01933	52.4086	0.119304
aHis-PKIVIT-Core	44	HPKIVIKGPH	5330.89	1814.35	52	0.330423	251.605	0.0458215
aHis-PKIVIT-Core	45	HPKIVILGPH	799.39	387.456	51	0.43346	54.2547	0.0606965
aHis-PKIVIT-Core	46	HPKIVIMGPH	899.992	239.146	36	0.251021	39.8577	0.0418369
aHis-PKIVIT-Core	47	HPKIVINGPH	595.31	265.592	54	0.441321	36.1425	0.0600561
aHis-PKIVIT-Flank	1	HPKIVITGPH	972.4	432.818	18	0.414078	102.016	0.097599
aHis-PKIVIT-Flank	2	Scrambled	12.6535	67.6905	54	2.40564	9.21151	0.327367
aHis-PKIVIT-Flank	3	FPKIVITGPH	76.5863	241.639	47	1.75594	35.2467	0.25613
aHis-PKIVIT-Flank	4	YPKIVITGPH	174.101	105.432	50	0.596335	14.9103	0.0843345
aHis-PKIVIT-Flank	5	IPKIVITGPH	101.105	129.52	38	1.01521	21.0109	0.164689
aHis-PKIVIT-Flank	6	VPKIVITGPH	141.843	379.204	48	2.01862	54.7334	0.291363
aHis-PKIVIT-Flank	7	TPKIVITGPH	326.971	149.328	60	0.459319	19.2782	0.0592979
aHis-PKIVIT-Flank	8	QPKIVITGPH	369.134	212.94	26	0.503206	41.7609	0.0986869
aHis-PKIVIT-Flank	9	APKIVITGPH	31.3724	361.887	49	4.69591	51.6981	0.670844
aHis-PKIVIT-Flank	10	GPKIVITGPH	93.9395	124.515	42	1.15901	19.213	0.17884
aHis-PKIVIT-Flank	11	NPKIVITGPH	123.489	368.723	44	1.55878	55.5872	0.234995
aHis-PKIVIT-Flank	12	EPKIVITGPH	7.70862	216.879	33	4.03219	37.7537	0.701914
aHis-PKIVIT-Flank	13	RPKIVITGPH	11736	4136.49	52	0.343715	573.627	0.0476646
aHis-PKIVIT-Flank	14	HPKIVITHPH	1712.12	462.377	35	0.267823	78.156	0.0452704
aHis-PKIVIT-Flank	15	HPKIVITSPH	507.808	188.53	26	0.386701	36.9737	0.0758384
aHis-PKIVIT-Flank	16	HPKIVITTPH	216.068	141.921	43	0.624937	21.6428	0.095302
aHis-PKIVIT-Flank	17	HPKIVITAPH	498.176	157.813	34	0.313032	27.0648	0.0536846
aHis-PKIVIT-Flank	18	HPKIVITDPH	40.0417	63.2485	48	1.27108	9.12913	0.183465
aHis-PKIVIT-Flank	19	HPKIVITNPH	791.39	340.137	41	0.441773	53.1205	0.0689934
aHis-PKIVIT-Flank	20	HPKIVITKPH	8289.74	2652.99	53	0.303421	364.417	0.0416781
aHis-PKIVIT-Flank	22	HPKIVITEPH	38.0087	340.224	59	2.60338	44.2934	0.338931
aHis-PKIVIT-Flank	23	HPKIVITGFH	113.679	152.175	39	0.931984	24.3675	0.149237
aHis-PKIVIT-Flank	24	HPKIVITGDH	6.60997	59.3401	48	8.64334	8.565	1.24756
aHis-PKIVIT-Flank	25	HPKIVITGYH	128.03	80.2996	27	0.524285	15.4537	0.100899
aHis-PKIVIT-Flank	26	HPKIVITGIH	186.231	134.681	25	0.693518	26.9363	0.138704
aHis-PKIVIT-Flank	27	HPKIVITGVH	216.017	106.084	35	0.468772	17.9314	0.0792369
aHis-PKIVIT-Flank	28	HPKIVITGLH	229.207	139.444	35	0.558889	23.5704	0.0944695
aHis-PKIVIT-Flank	29	HPKIVITGEH	1.4491	54.1423	22	3.51339	11.5432	0.749058
aHis-PKIVIT-Flank	30	HPKIVITGSH	72.8398	60.234	30	0.739339	10.9972	0.134984
aHis-PKIVIT-Flank	31	HPKIVITGTH	207.576	162.125	35	0.662236	27.4042	0.111938
aHis-PKIVIT-Flank	32	HPKIVITGRH	12559.7	4017.01	47	0.338345	585.942	0.0493526
aHis-PKIVIT-Flank	33	HPKIVITGAH	439.968	295.735	32	0.702809	52.2791	0.12424
aHis-PKIVIT-Flank	34	HPKIVITGPT	55.9385	96.4536	38	1.03165	15.6468	0.167355
aHis-PKIVIT-Flank	35	HPKIVITGPF	72.8944	70.4609	36	0.949392	11.7435	0.158232
aHis-PKIVIT-Flank	36	HPKIVITGPD	41.4603	96.6778	40	1.67302	15.2861	0.264528
aHis-PKIVIT-Flank	37	HPKIVITGPA	239.705	162.476	28	0.595533	30.7052	0.112545
aHis-PKIVIT-Flank	38	HPKIVITGPG	517.398	286.206	33	0.479654	49.8221	0.0834971
aHis-PKIVIT-Flank	39	HPKIVITGPI	140.425	192.441	32	1.2794	34.0191	0.226169
aHis-PKIVIT-Flank	40	HPKIVITGPQ	244.471	224.328	53	0.770366	30.8138	0.105818
aHis-PKIVIT-Flank	41	HPKIVITGPV	51.9783	220.797	31	2.3657	39.6563	0.424893
aHis-PKIVIT-Flank	42	HPKIVITGPY	68.9429	195.31	36	1.71418	32.5517	0.285697
aHis-PKIVIT-Flank	43	HPKIVITGPS	321.473	360.38	33	0.851848	62.7341	0.148288
aHis-PKIVIT-Flank	44	HSKIVITGPH	77.0255	140.877	42	1.80567	21.7378	0.278621
aHis-PKIVIT-Flank	45	HFKIVITGPH	24.3248	201.681	28	2.36104	38.1142	0.446195
aHis-PKIVIT-Flank	46	HYKIVITGPH	-4.3909	184.975	35	4.73273	31.2665	0.799977
aHis-PKIVIT-Flank	47	HIKIVITGPH	43.8542	201.126	30	2.08566	36.7205	0.380788
aHis-PKIVIT-Flank	48	HPKFVITGPH	849.213	384.482	31	0.423499	69.055	0.0760627
aHis-PVIVIT-Core	1	HFVIVITGPH	-35.0719	261.874	17	9.32673	63.5137	2.26206
aHis-PVIVIT-Core	2	HLVIVITGPH	-32.2288	175.591	32	7.52557	31.0403	1.33035
aHis-PVIVIT-Core	3	HYVIVITGPH	-49.1582	129.609	14	12.9853	34.6396	3.47046
aHis-PVIVIT-Core	4	HSVIVITGPH	-84.6683	50.7337	25	-0.632384	10.1467	-0.126477
aHis-PVIVIT-Core	5	HRVIVITGPH	356.614	216.116	18	0.505974	50.9389	0.119259
aHis-PVIVIT-Core	6	HIVIVITGPH	-10.1505	147.434	40	3.10251	23.3113	0.490551
aHis-PVIVIT-Core	7	HPTIVITGPH	-49.6373	184.738	26	-8.81556	36.2301	-1.72887
aHis-PVIVIT-Core	8	HPSIVITGPH	-74.4472	42.0816	28	-0.579092	7.95268	-0.109438
aHis-PVIVIT-Core	9	HPIIVITGPH	-102.651	28.4963	25	-0.279538	5.69927	-0.0559077
aHis-PVIVIT-Core	10	HPNIVITGPH	-86.955	78.0464	36	-1.09795	13.0077	-0.182992
aHis-PVIVIT-Core	11	HPQIVITGPH	-88.1561	38.5337	33	-0.422251	6.70786	-0.0735044
aHis-PVIVIT-Core	12	HPRIVITGPH	596.03	254.959	42	0.401085	39.341	0.0618888
aHis-PVIVIT-Core	13	HPYIVITGPH	-95.3737	230.099	29	-6.06988	42.7282	-1.12715
aHis-PVIVIT-Core	14	HPFIVITGPH	-90.3098	57.8929	22	-0.75924	12.3428	-0.16187
aHis-PVIVIT-Core	15	HPLIVITGPH	-93.5819	42.4546	49	-0.527761	6.06494	-0.0753945
aHis-PVIVIT-Core	16	HPAIVITGPH	-12.0958	71.8835	29	-21.6846	13.3484	-4.02672
aHis-PVIVIT-Core	17	HPVIVITGPH	-102.057	29.27	24	-0.301236	5.97472	-0.0614896
aHis-PVIVIT-Core	18	HPVFVITGPH	-76.4992	57.2426	20	-0.846738	12.7998	-0.189336
aHis-PVIVIT-Core	19	HPVYVITGPH	-123.933	60.4372	11	-0.600407	18.2225	-0.18103
aHis-PVIVIT-Core	20	HPVVVITGPH	-49.3655	434.627	28	10.1697	82.1368	1.9219
aHis-PVIVIT-Core	21	HPVMVITGPH	-62.6046	45.2082	24	-0.978629	9.22808	-0.199762
aHis-PVIVIT-Core	22	SCRAMBLED	-106.011	84.6467	19	-1.04387	19.4193	-0.23948
aHis-PVIVIT-Core	23	HPVIYITGPH	-91.6458	33.1567	23	-0.358713	6.91364	-0.0747969
aHis-PVIVIT-Core	24	HPVIRITGPH	541.771	291.637	31	0.602919	52.3796	0.108287
aHis-PVIVIT-Core	25	HPVIKITGPH	167.007	260.931	32	1.107	46.1265	0.195692
aHis-PVIVIT-Core	26	HPVIIITGPH	-108.803	41.9418	30	-0.409877	7.65748	-0.074833
aHis-PVIVIT-Core	27	HPVIQITGPH	22.4795	168.144	36	3.68336	28.024	0.613894
aHis-PVIVIT-Core	28	HPVILITGPH	-78.3616	39.1006	32	-0.562866	6.91207	-0.0995015
aHis-PVIVIT-Core	29	HPVISITGPH	-72.8742	41.2731	31	-0.536423	7.41286	-0.0963444
aHis-PVIVIT-Core	30	HPVITITGPH	-89.8601	76.4276	34	-1.19957	13.1072	-0.205725
aHis-PVIVIT-Core	31	HPVIVDTGPH	-93.1885	43.5483	22	-0.517268	9.28453	-0.110282
aHis-PVIVIT-Core	32	HPVIVRTGPH	75.9905	95.4639	19	1.31626	21.9009	0.301971
aHis-PVIVIT-Core	33	HPVIVQTGPH	-56.6095	72.0062	13	-1.50155	19.9709	-0.416455
aHis-PVIVIT-Core	34	HPVIVETGPH	-116.297	52.3695	34	-0.492496	8.98129	-0.0844624
aHis-PVIVIT-Core	35	HPVIVVTGPH	-52.2257	73.5193	19	-2.00961	16.8665	-0.461036
aHis-PVIVIT-Core	36	HPVIVLTGPH	-36.808	42.4399	32	-1.18312	7.50238	-0.209147
aHis-PVIVIT-Core	37	HPVIVHTGPH	44.801	276.377	27	2.44151	53.1887	0.46987
aHis-PVIVIT-Core	38	HPVIVSTGPH	-48.4653	210.668	27	8.51549	40.5431	1.63881
aHis-PVIVIT-Core	39	HPVIFITGPH	-66.4247	95.7696	17	-2.3073	23.2275	-0.559601
aHis-PVIVIT-Core	40	HPVIVKTGPH	116.901	104.085	24	0.880092	21.2462	0.179648
aHis-PVIVIT-Core	41	HPVIVIEGPH	-51.2511	79.7343	31	-3.92247	14.3207	-0.704496
aHis-PVIVIT-Core	42	HPVIVIHGPH	40.2108	71.2933	25	2.14127	14.2587	0.428254
aHis-PVIVIT-Core	43	HPVIVIDGPH	-73.1151	36.8083	24	-0.499747	7.51347	-0.10201
aHis-PVIVIT-Core	44	HPVIVIQGPH	-14.9657	255.641	17	6.7366	62.0021	1.63387
aHis-PVIVIT-Core	45	HPVIVISGPH	-50.5885	27.569	13	-0.597131	7.64627	-0.165614
aHis-PVIVIT-Core	46	HPVIVIRGPH	659.387	385.243	20	0.674833	86.1429	0.150897
aHis-PVIVIT-Core	47	HPVIVIFGPH	-55.3565	36.1799	14	-0.788385	9.66948	-0.210705
aHis-PVIVIT-Core	48	HPVIVIKGPH	360.329	274.091	10	1.01713	86.6752	0.321644
aHis-PVIVIT-Flank	1	HPVIVITGPH	37.987	265.825	27	1.68959	51.1581	0.325162
aHis-PVIVIT-Flank	2	SCRAMBLED	-37.5592	61.3005	34	-1.31019	10.513	-0.224695
aHis-PVIVIT-Flank	3	FPVIVITGPH	-61.8477	57.1342	21	-0.854498	12.4677	-0.186467
aHis-PVIVIT-Flank	4	YPVIVITGPH	-36.0386	77.1444	41	-3.55741	12.0479	-0.555574
aHis-PVIVIT-Flank	5	IPVIVITGPH	-99.9212	72.5427	30	-0.795488	13.2444	-0.145235
aHis-PVIVIT-Flank	6	VPVIVITGPH	-87.8011	38.2752	27	-0.426862	7.36606	-0.0821496
aHis-PVIVIT-Flank	7	TPVIVITGPH	-35.876	83.4231	27	-4.18851	16.0548	-0.806078
aHis-PVIVIT-Flank	8	QPVIVITGPH	-29.7159	133.858	27	14.6284	25.761	2.81524
aHis-PVIVIT-Flank	9	APVIVITGPH	-4.15358	157.274	45	4.38577	23.445	0.653792
aHis-PVIVIT-Flank	10	GPVIVITGPH	-75.5979	200.29	33	-5.18571	34.866	-0.902715
aHis-PVIVIT-Flank	11	NPVIVITGPH	-107.392	56.0491	19	-0.517695	12.8585	-0.118767
aHis-PVIVIT-Flank	12	EPVIVITGPH	-101.327	45.2737	39	-0.440513	7.2496	-0.0705386
aHis-PVIVIT-Flank	13	RPVIVITGPH	61.8096	359.445	50	2.16364	50.8332	0.305986
aHis-PVIVIT-Flank	14	HPVIVITMPH	33.6897	220.498	37	2.20268	36.2497	0.362118
aHis-PVIVIT-Flank	15	HPVIVITHPH	-26.8091	83.0968	40	-3.33405	13.1388	-0.52716
aHis-PVIVIT-Flank	16	HPVIVITSPH	-86.4924	53.0918	34	-0.681816	9.10516	-0.116931
aHis-PVIVIT-Flank	17	HPVIVITTPH	-64.0971	54.3274	35	-0.750949	9.18301	-0.126934
aHis-PVIVIT-Flank	18	HPVIVITAPH	-71.3229	56.9313	21	-0.822327	12.4234	-0.179446
aHis-PVIVIT-Flank	19	HPVIVITDPH	-9.83369	516.017	29	4.87336	95.822	0.90496
aHis-PVIVIT-Flank	20	HPVIVITNPH	-13.4868	111.554	25	4.6991	22.3108	0.93982
aHis-PVIVIT-Flank	21	HPVIVITKPH	227.758	201.155	27	1.20731	38.7123	0.232347
aHis-PVIVIT-Flank	22	SCRAMBLED	-41.4186	82.7083	17	-6.49213	20.0597	-1.57457
aHis-PVIVIT-Flank	23	HPVIVITEPH	-14.0827	113.985	50	6.84285	16.12	0.967726
aHis-PVIVIT-Flank	24	HPVIVITGFH	-39.8849	91.1163	29	-2.66905	16.9199	-0.495629
aHis-PVIVIT-Flank	25	HPVIVITGDH	-36.3028	198.065	13	14.4446	54.9334	4.0062
aHis-PVIVIT-Flank	26	HPVIVITGYH	69.159	304.324	35	1.72343	51.4401	0.291313
aHis-PVIVIT-Flank	27	HPVIVITGIH	-26.1653	54.7129	31	-3.79214	9.82673	-0.681088
aHis-PVIVIT-Flank	28	HPVIVITGVH	3.4154	133.482	46	3.00664	19.6809	0.443305
aHis-PVIVIT-Flank	29	HPVIVITGLH	-41.4894	75.732	46	-2.65601	11.1661	-0.391607
aHis-PVIVIT-Flank	30	HPVIVITGEH	-106.795	34.463	31	-0.321449	6.18975	-0.0577339
aHis-PVIVIT-Flank	31	HPVIVITGSH	5.20123	168.666	15	3.33041	43.5493	0.859908
aHis-PVIVIT-Flank	32	HPVIVITGTH	-62.0123	132.053	23	-6.29906	27.535	-1.31345
aHis-PVIVIT-Flank	33	HPVIVITGRH	123.298	81.2661	17	0.625596	19.7099	0.151729
aHis-PVIVIT-Flank	34	HPVIVITGAH	49.3346	356.907	50	2.39375	50.4742	0.338528
aHis-PVIVIT-Flank	35	HPVIVITGPP	-54.5747	65.4597	18	-1.87847	15.429	-0.44276
aHis-PVIVIT-Flank	36	HPVIVITGPT	-88.877	51.8588	37	-0.647497	8.52553	-0.106448
aHis-PVIVIT-Flank	37	HPVIVITGPF	-69.0936	111.646	56	-1.93015	14.9193	-0.257927
aHis-PVIVIT-Flank	38	HPVIVITGPD	-54.4829	115.702	10	-3.79131	36.5883	-1.19892
aHis-PVIVIT-Flank	39	HPVIVITGPA	-72.5129	72.7126	34	-1.11923	12.4701	-0.191946
aHis-PVIVIT-Flank	40	HPVIVITGPG	-85.3806	69.7059	17	-1.18075	16.9062	-0.286374
aHis-PVIVIT-Flank	41	HPVIVITGPI	-36.492	52.2559	29	-1.58851	9.70367	-0.29498
aHis-PVIVIT-Flank	42	HPVIVITGPQ	37.5127	174.547	22	4.08556	37.2135	0.871045
aHis-PVIVIT-Flank	43	HPVIVITGPS	-26.8969	69.8104	20	-3.48934	15.6101	-0.780241
aHis-PVIVIT-Flank	44	HPVIVITGPV	-42.4191	74.0516	21	-2.63342	16.1594	-0.57466
aHis-PVIVIT-Flank	45	HPVIVITGPY	-50.5871	112.698	25	-6.51477	22.5397	-1.30295
aHis-PVIVIT-Flank	46	HPVIVITQPH	-59.1108	59.1667	15	-1.19461	15.2768	-0.308448
aHis-PVIVIT-Flank	47	HPVIVITGPZ	-104.389	56.6944	42	-0.602308	8.74814	-0.0929382
aHis-PVIVIT-Flank	48	HPVIVITGPX	-39.9278	80.4752	28	-4.53694	15.2084	-0.857402
WT-AKAP79-Core	1	PEAIIITDTEIS	210.094	103.648	30	0.944425	18.9235	0.172428
WT-AKAP79-Core	2	PFAIIITDTEIS	496.272	138.243	50	0.363019	19.5506	0.0513386
WT-AKAP79-Core	3	PHAIIITDTEIS	781.556	207.948	39	0.340217	33.2983	0.0544783
WT-AKAP79-Core	4	PQAIIITDTEIS	615.229	205.106	63	0.413822	25.8409	0.0521366
WT-AKAP79-Core	5	PYAIIITDTEIS	460.795	181.164	61	0.477719	23.1956	0.0611657
WT-AKAP79-Core	6	PAAIIITDTEIS	470.056	137.057	45	0.387843	20.4313	0.0578163
WT-AKAP79-Core	7	PGAIIITDTEIS	376.978	130.757	75	0.46648	15.0986	0.0538644
WT-AKAP79-Core	8	PRAIIITDTEIS	374.338	152.793	69	0.524209	18.3941	0.0631073
WT-AKAP79-Core	9	PPAIIITDTEIS	7729.33	2760.25	14	0.340285	737.709	0.090945
WT-AKAP79-Core	10	PPKIIITDTEIS	22565.8	6492.19	61	0.284783	831.239	0.0364628
WT-AKAP79-Core	11	PIFIIITDTEIS	255.931	121.145	83	0.766821	13.2973	0.0841696
WT-AKAP79-Core	12	PIPIIITDTEIS	3267.03	1073.79	95	0.342008	110.168	0.0350893
WT-AKAP79-Core	13	PIQIIITDTEIS	983.332	550.447	39	0.531186	88.142	0.0850579
WT-AKAP79-Core	14	PIYIIITDTEIS	250.023	160.766	46	0.858543	23.7037	0.126585
WT-AKAP79-Core	15	PIVIIITDTEIS	316.192	209.116	53	0.85221	28.7243	0.11706
WT-AKAP79-Core	16	PIIIIITDTEIS	321.998	201.625	75	0.764586	23.2816	0.0882867
WT-AKAP79-Core	17	PIKIIITDTEIS	1830.53	904.589	60	0.476398	116.782	0.0615027
WT-AKAP79-Core	18	PISIIITDTEIS	547.404	371.029	49	0.65636	53.0041	0.0937657
WT-AKAP79-Core	19	PIGIIITDTEIS	530.998	153.35	37	0.370074	25.2106	0.0608398
WT-AKAP79-Core	20	PIAFIITDTEIS	401.088	170.04	32	0.529755	30.0592	0.0936483
WT-AKAP79-Core	21	PIAYIITDTEIS	262.888	78.2386	80	0.510222	8.74734	0.0570446
WT-AKAP79-Core	22	PIALIITDTEIS	287.01	147.619	60	0.747165	19.0575	0.0964585
WT-AKAP79-Core	23	PIAAIITDTEIS	451.8	189.695	61	0.515523	24.288	0.066006
WT-AKAP79-Core	24	PIAVIITDTEIS	440.595	151.968	22	0.406904	32.3997	0.0867523
WT-AKAP79-Core	25	PIAGIITDTEIS	282.113	122.594	68	0.641405	14.8668	0.0777817
WT-AKAP79-Core	26	PIAIHITDTEIS	577.283	231.597	47	0.504707	33.7818	0.0736191
WT-AKAP79-Core	27	PIAIYITDTEIS	407.021	158.282	92	0.516502	16.5021	0.0538491
WT-AKAP79-Core	28	PIAIFITDTEIS	427.444	220.185	46	0.724894	32.4646	0.10688
WT-AKAP79-Core	29	PIAIQITDTEIS	483.936	233.023	54	0.564694	31.7105	0.0768451
WT-AKAP79-Core	30	PIAIEITDTEIS	346.81	281.01	57	0.963589	37.2206	0.12763
WT-AKAP79-Core	31	PIAILITDTEIS	381.547	244.246	31	0.702432	43.8678	0.126161
WT-AKAP79-Core	32	PIAIIITDTEIS	912.79	478.202	38	0.515947	77.5745	0.0836976
WT-AKAP79-Core	33	SCRAMBLED	74.7009	84.7079	71	-3.49542	10.053	-0.41483
WT-AKAP79-Core	34	PIAIAITDTEIS	442.998	119.201	50	0.367076	16.8576	0.0519124
WT-AKAP79-Core	35	PIAIIDTDTEIS	252.945	190.205	28	1.01457	35.9454	0.191735
WT-AKAP79-Core	36	PIAIIFTDTEIS	267.955	152.323	48	0.745972	21.9859	0.107672
WT-AKAP79-Core	37	PIAIIHTDTEIS	327.408	101.583	42	0.451972	15.6745	0.0697408
WT-AKAP79-Core	38	PIAIILTDTEIS	301.678	162.709	87	0.734534	17.4442	0.0787503
WT-AKAP79-Core	39	PIAIIRTDTEIS	389.739	106.163	92	0.377949	11.0683	0.0394039
WT-AKAP79-Core	40	PIAIISTDTEIS	401.049	162.31	15	0.573602	41.9083	0.148103
WT-AKAP79-Core	41	PIAIIQTDTEIS	468.072	297.158	43	0.762259	45.3161	0.116243
WT-AKAP79-Core	42	PIAIIATDTEIS	388.241	161.493	21	0.500921	35.2407	0.10931
WT-AKAP79-Core	43	PIAIIGTDTEIS	463.579	173.328	32	0.484252	30.6404	0.0856045
WT-AKAP79-Core	44	PIAIIYTDTEIS	203.427	136.669	23	1.24338	28.4975	0.259263
WT-AKAP79-Core	45	PIAIIIEDTEIS	767.916	235.224	30	0.368231	42.9458	0.0672296
WT-AKAP79-Core	46	PIAIIIQDTEIS	323.922	146.193	27	0.585195	28.1348	0.112621
WT-AKAP79-Core	47	PIAIIIRDTEIS	414.302	240.249	39	0.66298	38.4706	0.106162
WT-AKAP79-Core	48	PIAIIIIDTEIS	224.696	66.9696	54	0.61723	9.11341	0.0839944
WT-AKAP79-Flank	1	PIAIIITDTEIS	751.408	401.315	54	0.608846	54.6121	0.0828535
WT-AKAP79-Flank	2	SCRAMBLED	50.7504	95.5352	107	-3.84898	9.23574	-0.372095
WT-AKAP79-Flank	3	HIAIIITDTEIS	245.914	220.76	99	0.9825	22.1872	0.098745
WT-AKAP79-Flank	4	LIAIIITDTEIS	406.765	146.214	108	0.450744	14.0694	0.0433729
WT-AKAP79-Flank	5	RIAIIITDTEIS	244.302	134.841	89	0.699331	14.2932	0.074129
WT-AKAP79-Flank	6	YIAIIITDTEIS	227.995	209.664	116	1.27432	19.4668	0.118318
WT-AKAP79-Flank	7	AIAIIITDTEIS	259.622	158.228	88	0.754558	16.8672	0.0804362
WT-AKAP79-Flank	8	NIAIIITDTEIS	241.85	135.563	79	0.745996	15.252	0.0839311
WT-AKAP79-Flank	9	TIAIIITDTEIS	345.374	95.2501	8	0.399842	33.676	0.141366
WT-AKAP79-Flank	10	PIAIIITQTEIS	730.435	382.23	57	0.59278	50.6276	0.0785157
WT-AKAP79-Flank	11	PIAIIITETEIS	417.991	242.29	73	0.702819	28.3579	0.0822587
WT-AKAP79-Flank	12	PIAIIITFTEIS	438.864	152.691	78	0.405159	17.2889	0.0458752
WT-AKAP79-Flank	13	PIAIIITYTEIS	523.257	320.178	130	0.687598	28.0815	0.0603063
WT-AKAP79-Flank	14	PIAIIITRTEIS	3146.48	1928.11	110	0.623653	183.838	0.059463
WT-AKAP79-Flank	15	PIAIIITLTEIS	434.753	214.239	127	0.569861	19.0106	0.050567
WT-AKAP79-Flank	16	PIAIIITHTEIS	1186.36	518.158	145	0.456458	43.0307	0.0379068
WT-AKAP79-Flank	17	PIAIIITATEIS	188.611	313.045	90	1.7262	32.9979	0.181957
WT-AKAP79-Flank	18	PIAIIITGTEIS	125.576	203.289	69	2.19676	24.4731	0.264459
WT-AKAP79-Flank	19	PIAIIITKTEIS	1673.05	987.618	105	0.604917	96.3817	0.0590338
WT-AKAP79-Flank	20	PIAIIITDDEIS	1131.81	785.781	93	0.654116	81.4817	0.0678287
WT-AKAP79-Flank	21	PIAIIITDEEIS	921.363	451.049	75	0.525866	52.0826	0.0607218
WT-AKAP79-Flank	22	PIAIIITDHEIS	649.662	338.929	82	0.548559	37.4285	0.0605782
WT-AKAP79-Flank	23	PIAIIITDYEIS	313.294	266.038	80	1.00217	29.744	0.112046
WT-AKAP79-Flank	24	PIAIIITDREIS	341.188	332.74	88	1.06743	35.4702	0.113789
WT-AKAP79-Flank	25	PIAIIITDVEIS	215.571	217.221	87	1.37016	23.2885	0.146896
WT-AKAP79-Flank	26	PIAIIITDAEIS	477.502	343.309	83	0.777168	37.6831	0.0853052
WT-AKAP79-Flank	27	PIAIIITDGEIS	159.554	144.463	56	1.30575	19.3047	0.174488
WT-AKAP79-Flank	28	PIAIIITDPEIS	313.697	271.008	82	1.12722	29.9279	0.12448
WT-AKAP79-Flank	29	PIAIIITDFEIS	238.751	357.084	95	1.53061	36.6361	0.157038
WT-AKAP79-Flank	30	PIAIIITDQEIS	352.984	240.836	74	0.808638	27.9966	0.0940022
WT-AKAP79-Flank	31	PIAIIITDTHIS	320.152	227.543	61	0.817011	29.1339	0.104608
WT-AKAP79-Flank	32	PIAIIITDTLIS	455.478	314.978	101	0.761619	31.3414	0.0757839
WT-AKAP79-Flank	33	PIAIIITDTFIS	533.724	221.592	47	0.46826	32.3226	0.0683028
WT-AKAP79-Flank	34	PIAIIITDTSIS	903.82	363.325	77	0.424743	41.4047	0.0484039
WT-AKAP79-Flank	35	PIAIIITDTYIS	885.831	538.465	70	0.644276	64.3589	0.0770057
WT-AKAP79-Flank	36	PIAIIITDTPIS	267.999	235.007	89	1.02279	24.9107	0.108415
WT-AKAP79-Flank	37	PIAIIITDTAIS	670.175	496.293	71	0.685891	58.8991	0.0814003
WT-AKAP79-Flank	38	PIAIIITDTGIS	541.582	220.181	83	0.464162	24.168	0.0509484
WT-AKAP79-Flank	39	PIAIIITDTQIS	475.31	204.689	31	0.51811	36.7632	0.0930553
WT-AKAP79-Flank	40	PIAIIITDTDIS	914.372	791.415	55	0.950564	106.714	0.128174
WT-AKAP79-Flank	41	PIAIIITDTTIS	706.825	414.254	95	0.715613	42.5015	0.0734203
WT-AKAP79-Flank	42	PIAIIITDTSIS	974.423	591.266	100	0.665725	59.1266	0.0665725
WT-AKAP79-Flank	43	PIAIIITDTZ	124.981	206.89	76	4.30647	23.732	0.493986
WT-AKAP79-Flank	44	PIAIIITDTX	157.908	317.943	73	1.85342	37.2124	0.216927
WT-AKAP79-Flank	45	PIAIIIFDTEIS	286.724	137.529	73	0.636573	16.0966	0.0745052
WT-AKAP79-Flank	46	PIAIIISDTEIS	589.603	470.319	90	0.941867	49.576	0.0992815
WT-AKAP79-Flank	47	PIAIIIADTEIS	197.162	209.06	83	1.20757	22.9474	0.132548
WT-AKAP79-Flank	48	PIAIIIHDTEIS	454.366	377.249	73	0.892039	44.1536	0.104405
WT-NFATc2-Core	1	SFRIEITPSHEL	11.7088	32.6504	74	-19.5612	3.79553	-2.27394
WT-NFATc2-Core	2	SHRIEITPSHEL	26.3802	24.4291	76	1.44012	2.80221	0.165193
WT-NFATc2-Core	3	SLRIEITPSHEL	19.956	11.0071	92	1.44016	1.14757	0.150147
WT-NFATc2-Core	4	SYRIEITPSHEL	14.0409	9.03368	54	-10.2594	1.22933	-1.39612
WT-NFATc2-Core	5	SKRIEITPSHEL	63.4075	33.4161	104	0.645675	3.27672	0.0633137
WT-NFATc2-Core	6	SARIEITPSHEL	12.9076	21.8224	99	-5.55051	2.19323	-0.557847
WT-NFATc2-Core	7	SPEIEITPSHEL	4.99375	17.178	114	-2.54346	1.60887	-0.238217
WT-NFATc2-Core	8	SPGIEITPSHEL	6.83598	30.2532	98	-3.38441	3.05604	-0.341877
WT-NFATc2-Core	9	SPLIEITPSHEL	40.1001	118.556	91	1.76995	12.428	0.185541
WT-NFATc2-Core	10	SPVIEITPSHEL	31.3198	6252.78	96	-11.1057	638.171	-1.13347
WT-NFATc2-Core	11	SPYIEITPSHEL	76.2602	206.959	94	1.56237	21.3462	0.161147
WT-NFATc2-Core	12	SPKIEITPSHEL	29.0998	18.0801	103	1.0957	1.78148	0.107963
WT-NFATc2-Core	13	SPSIEITPSHEL	15.1602	16.6617	97	9.69263	1.69174	0.984138
WT-NFATc2-Core	14	SPAIEITPSHEL	7.58578	32.0211	99	-6.61429	3.21824	-0.664761
WT-NFATc2-Core	15	SPRFEITPSHEL	107.763	112.893	84	0.866865	12.3177	0.0945827
WT-NFATc2-Core	16	SPRHEITPSHEL	17.946	16.2078	87	2.39114	1.73766	0.256357
WT-NFATc2-Core	17	SPRLEITPSHEL	31.4295	18.4493	88	0.921778	1.9667	0.0982619
WT-NFATc2-Core	18	SPRYEITPSHEL	16.8656	14.2768	84	2.79304	1.55772	0.304746
WT-NFATc2-Core	19	SPRAEITPSHEL	12.2618	16.2574	108	-120.593	1.56437	-11.6041
WT-NFATc2-Core	20	SPRKEITPSHEL	17.7331	11.2832	81	3.23426	1.25369	0.359362
WT-NFATc2-Core	21	SPRIDITPSHEL	67.0246	49.2802	114	0.76604	4.61551	0.0717462
WT-NFATc2-Core	23	SPRIHITPSHEL	5809.51	9642.6	84	1.00338	1052.09	0.109477
WT-NFATc2-Core	24	SPRINITPSHEL	1930.39	1966.62	78	0.826432	222.676	0.093575
WT-NFATc2-Core	25	SPRIFITPSHEL	2191.13	1052.12	95	0.481341	107.945	0.0493845
WT-NFATc2-Core	26	SPRIVITPSHEL	4538.61	2408.68	95	0.518326	247.125	0.0531791
WT-NFATc2-Core	27	SPRILITPSHEL	5188.02	6871.05	81	0.91467	763.45	0.10163
WT-NFATc2-Core	28	SPRIAITPSHEL	605.351	621.544	99	0.802817	62.4675	0.0806861
WT-NFATc2-Core	29	SPRIGITPSHEL	70.5244	48.5665	94	0.748025	5.00925	0.0771529
WT-NFATc2-Core	30	SPRIEETPSHEL	10.8291	14.0227	100	-3.93171	1.40227	-0.393171
WT-NFATc2-Core	31	SPRIEFTPSHEL	69.2483	48.4972	84	0.746414	5.29148	0.0814405
WT-NFATc2-Core	32	SPRIEHTPSHEL	17.9852	63.7816	77	6.24469	7.26859	0.711648
WT-NFATc2-Core	33	SPRIEQTPSHEL	13.3809	17.1554	83	-25.644	1.88305	-2.8148
WT-NFATc2-Core	34	SPRIERTPSHEL	37.3547	25.8018	80	1.08149	2.88472	0.120915
WT-NFATc2-Core	35	SPRIEYTPSHEL	42.3502	32.7127	90	1.05688	3.44822	0.111405
WT-NFATc2-Core	36	SPRIEATPSHEL	15.0377	13.762	62	8.30346	1.74778	1.05454
WT-NFATc2-Core	37	SPRIEITPSHEL	274.009	132.985	87	0.507515	14.2575	0.0544114
WT-NFATc2-Core	38	SPRIEISPSHEL	118.899	68.8546	68	0.621223	8.34984	0.0753343
WT-NFATc2-Core	39	SPRIEIEPSHEL	11.5452	14.8555	72	-4.79567	1.75074	-0.565176
WT-NFATc2-Core	40	SPRIEIFPSHEL	110.211	86.394	80	0.861973	9.65914	0.0963715
WT-NFATc2-Core	41	SPRIEIHPSHEL	225.335	193.538	58	0.722105	25.4128	0.094817
WT-NFATc2-Core	42	SPRIEIKPSHEL	43.4004	20.0401	66	0.662122	2.46677	0.0815016
WT-NFATc2-Core	43	SPRIEILPSHEL	26.5685	32.197	66	1.65825	3.96317	0.204116
WT-NFATc2-Core	44	SPRIEIYPSHEL	129.388	53.1944	54	0.465491	7.23884	0.0633452
WT-NFATc2-Core	45	SPRIEINPSHEL	24.2266	49.5184	71	5.09859	5.87676	0.605092
WT-NFATc2-Core	46	SPRIEIAPSHEL	17.1691	14.7558	80	3.26733	1.64975	0.365299
WT-NFATc2-Core	47	Scrambled	11.8732	23.5443	81	38.3174	2.61604	4.25749
WT-NFATc2-Core	48	SPRIEIPPSHEL	12.7487	15.0776	64	-5.92572	1.8847	-0.740715
WT-NFATc2-Flank	1	SPRIEITPSHEL	1397.98	654.091	88	0.451004	69.7263	0.0480772
WT-NFATc2-Flank	2	Scrambled	16.378	32.7684	98	-0.997618	3.31011	-0.100775
WT-NFATc2-Flank	3	FPRIEITPSHEL	3301.8	1147.79	69	0.344354	138.178	0.0414554
WT-NFATc2-Flank	4	HPRIEITPSHEL	2472.29	1543.95	44	0.501467	232.759	0.075599
WT-NFATc2-Flank	5	LPRIEITPSHEL	5888.74	2262.94	59	0.359217	294.61	0.046766
WT-NFATc2-Flank	6	YPRIEITPSHEL	5923.14	1802.35	68	0.291484	218.567	0.0353476
WT-NFATc2-Flank	7	APRIEITPSHEL	1825.06	1097.61	92	0.528995	114.434	0.0551515
WT-NFATc2-Flank	8	QPRIEITPSHEL	715.042	415.018	109	0.546141	39.7515	0.0523108
WT-NFATc2-Flank	9	KPRIEITPSHEL	3418.05	2756.13	82	0.688595	304.364	0.0760426
WT-NFATc2-Flank	10	DPRIEITPSHEL	31.6938	40.1681	109	-2.94325	3.84741	-0.281912
WT-NFATc2-Flank	11	GPRIEITPSHEL	833.086	541.652	87	0.577451	58.0712	0.0619093
WT-NFATc2-Flank	12	SPRIEITGSHEL	313.995	119.67	86	0.424748	12.9043	0.0458017
WT-NFATc2-Flank	13	SPRIEITFSHEL	73.48	33.48	107	1.30741	3.23664	0.126392
WT-NFATc2-Flank	14	SPRIEITHSHEL	1038.98	350.976	70	0.346882	41.9496	0.0414603
WT-NFATc2-Flank	15	SPRIEITKSHEL	536.831	238.95	88	0.433264	25.4721	0.0461861
WT-NFATc2-Flank	16	SPRIEITQSHEL	341.373	107.002	112	0.356078	10.1107	0.0336463
WT-NFATc2-Flank	17	SPRIEITYSHEL	72.1445	35.6046	98	1.16992	3.59661	0.118179
WT-NFATc2-Flank	18	SPRIEITNSHEL	202.242	73.7306	49	0.467964	10.5329	0.066852
WT-NFATc2-Flank	19	SPRIEITASHEL	124.489	76.1558	94	0.853913	7.85487	0.0880744
WT-NFATc2-Flank	20	SPRIEITGSHEL	328.884	148.707	78	0.472521	16.8377	0.0535025
WT-NFATc2-Flank	21	SPRIEITPEHEL	131.137	67.7837	90	0.761787	7.14503	0.0802994
WT-NFATc2-Flank	22	SPRIEITPFHEL	3305.09	2614.59	57	0.676573	346.311	0.0896143
WT-NFATc2-Flank	23	SPRIEITPHHEL	787.135	1123.96	22	0.901024	239.629	0.192099
WT-NFATc2-Flank	24	SPRIEITPLHEL	437.445	235.299	70	0.53259	28.1237	0.0636566
WT-NFATc2-Flank	25	SPRIEITPQHEL	234.552	106.435	127	0.527843	9.44459	0.0468385
WT-NFATc2-Flank	26	SPRIEITPKHEL	427.901	188.249	108	0.456938	18.1143	0.0439689
WT-NFATc2-Flank	27	SPRIEITPRHEL	2281.7	2142.33	107	0.74758	207.106	0.0722713
WT-NFATc2-Flank	28	SPRIEITPPHEL	6334.33	3550.4	97	0.496667	360.488	0.0504289
WT-NFATc2-Flank	29	SPRIEITPVHEL	2227.85	1634	43	0.616261	249.183	0.093979
WT-NFATc2-Flank	30	SPRIEITPAHEL	850.752	1678.57	57	1.18858	222.332	0.157431
WT-NFATc2-Flank	31	SPRIEITPGHEL	280.598	186.022	70	0.657286	22.2339	0.0785607
WT-NFATc2-Flank	32	SPRIEITPTHEL	687.219	471.649	95	0.596256	48.3902	0.0611746
WT-NFATc2-Flank	33	SPRIEITPDHEL	171.557	74.8709	100	0.548948	7.48709	0.0548948
WT-NFATc2-Flank	34	SPRIEITPSDEL	518.233	250.211	90	0.478717	26.3746	0.0504612
WT-NFATc2-Flank	35	SPRIEITPSEEL	238.767	129.138	82	0.572984	14.2609	0.0632755
WT-NFATc2-Flank	36	SPRIEITPSFEL	921.141	381.289	79	0.412771	42.8984	0.0464404
WT-NFATc2-Flank	37	SPRIEITPSYEL	1968.59	1073.69	87	0.507732	115.111	0.0544345
WT-NFATc2-Flank	38	SPRIEITPSVEL	412.149	145.487	75	0.393028	16.7994	0.045383
WT-NFATc2-Flank	39	SPRIEITPSQEL	1064.46	533.083	86	0.479885	57.4838	0.0517473
WT-NFATc2-Flank	40	SPRIEITPSPEL	1796.45	1451.43	80	0.648549	162.275	0.07251
WT-NFATc2-Flank	41	SPRIEITPSAEL	677.614	402.751	61	0.62941	51.567	0.0805876
WT-NFATc2-Flank	42	SPRIEITPSGEL	661.807	276.638	73	0.419794	32.378	0.0491332
WT-NFATc2-Flank	43	SPRIEITPSTEL	222.234	174.571	83	0.93736	19.1617	0.102889
WT-NFATc2-Flank	44	SPRIEITPSSEL	362.433	170.09	85	0.525869	18.4488	0.0570385
WT-NFATc2-Flank	45	SPRIEITPSZEL	3430.18	1086.09	74	0.304155	126.255	0.0353573
WT-NFATc2-Flank	46	SPRIEITPSXEL	3018.78	812.481	100	0.285379	81.2481	0.0285379
WT-NFATc2-Flank	47	SPRIEIGPSHEL	63.2318	99.6008	76	9.60874	11.425	1.1022
WT-NFATc2-Flank	48	SPRIEGTPSHEL	31.2467	161.912	86	83.8672	17.4594	9.04364
WT-PKIVIT-Core	2	HPKVVITGPH	515.339	172.93	14	0.341088	46.2176	0.0911595
WT-PKIVIT-Core	3	HPKTVITGPH	95.8028	34.6636	13	0.813765	9.61394	0.225698
WT-PKIVIT-Core	4	HPKMVITGPH	98.4638	772.962	10	2.62814	244.432	0.831092
WT-PKIVIT-Core	5	HPKIVITGPH	4686.88	1638.54	16	0.358439	409.635	0.0896098
WT-PKIVIT-Core	6	Scrambled	2.90815	20.6823	17	-0.359691	5.01619	-0.0872379
WT-PKIVIT-Core	7	HPKIFITGPH	3894.2	1401.54	22	0.340235	298.81	0.0725384
WT-PKIVIT-Core	8	HPKIYITGPH	3521.25	829.994	15	0.249877	214.303	0.064518
WT-PKIVIT-Core	9	HPKIRITGPH	4533.5	1664.7	16	0.362459	416.174	0.0906147
WT-PKIVIT-Core	10	HPKIMITGPH	392.042	125.084	21	0.347997	27.2956	0.0759392
WT-PKIVIT-Core	11	HPKIGITGPH	103.486	35.2798	20	0.714912	7.8888	0.159859
WT-PKIVIT-Core	12	HPKIIITGPH	6567	2453.38	16	0.358412	613.344	0.0896029
WT-PKIVIT-Core	13	HPKIQITGPH	509.896	173.536	28	0.37239	32.7952	0.070375
WT-PKIVIT-Core	14	HPKILITGPH	3097.42	1106.19	23	0.323464	230.657	0.0674469
WT-PKIVIT-Core	15	HPKIEITGPH	250.423	77.6466	17	0.421073	18.8321	0.102125
WT-PKIVIT-Core	16	HPKISITGPH	579.654	166.182	11	0.304159	50.1057	0.0917074
WT-PKIVIT-Core	17	HPKIKITGPH	1317.3	1099.18	12	0.609195	317.305	0.17586
WT-PKIVIT-Core	18	HPKIAITGPH	127.372	36.2286	14	0.482091	9.6825	0.128844
WT-PKIVIT-Core	19	HPKIHITGPH	744.465	270.546	10	0.33917	85.554	0.107255
WT-PKIVIT-Core	20	HPKIVDTGPH	49.8546	40.8218	18	-9.70795	9.6218	-2.28819
WT-PKIVIT-Core	21	HPKIVRTGPH	182.891	31.9582	5	0.291969	14.2921	0.130572
WT-PKIVIT-Core	22	HPKIVQTGPH	51.448	22.9882	15	-5.94743	5.93553	-1.53562
WT-PKIVIT-Core	23	HPKIVETGPH	55.7831	27.3528	13	283.759	7.5863	78.7005
WT-PKIVIT-Core	24	HPKIVVTGPH	3325.15	1034.16	21	0.310188	225.671	0.0676886
WT-PKIVIT-Core	25	HPKIVLTGPH	1062.09	351.239	16	0.360551	87.8098	0.0901377
WT-PKIVIT-Core	26	HPKIVHTGPH	73.6523	38.5945	12	1.62947	11.1413	0.470389
WT-PKIVIT-Core	27	HPKIVATGPH	55.2043	24.2929	5	-2.05863	10.8641	-0.920649
WT-PKIVIT-Core	28	HPKIVGTGPH	64.1511	49.7517	12	2.26528	14.3621	0.653929
WT-PKIVIT-Core	29	HPKIVYTGPH	113.16	61.588	5	1.29106	27.543	0.577381
WT-PKIVIT-Core	30	HPKIVSTGPH	71.3143	26.0067	9	1.22693	8.6689	0.408977
WT-PKIVIT-Core	31	HPKIVKTGPH	91.9842	37.7721	10	1.27589	11.9446	0.403473
WT-PKIVIT-Core	32	HPKIVIEGPH	241.383	93.8254	14	0.509559	25.0759	0.136185
WT-PKIVIT-Core	33	HPKIVIHGPH	3075.18	972.413	7	0.300278	367.537	0.113494
WT-PKIVIT-Core	34	HPKIVIDGPH	136.397	60.3986	12	0.719591	17.4356	0.207728
WT-PKIVIT-Core	35	HPKIVIQGPH	382.932	100.938	6	0.307049	41.2079	0.125352
WT-PKIVIT-Core	36	HPKIVISGPH	2979.09	1213.5	14	0.371717	324.322	0.0993456
WT-PKIVIT-Core	37	HPKIVIRGPH	662.567	125.189	5	0.207718	55.9862	0.0928944
WT-PKIVIT-Core	38	HPKIVIVGPH	353.51	138.049	21	0.442833	30.1248	0.0966341
WT-PKIVIT-Core	39	HPKIVIFGPH	435.391	202.61	10	0.466528	64.0708	0.147529
WT-PKIVIT-Core	41	HPKIVIAGPH	161.666	53.47	17	0.480056	12.9684	0.116431
WT-PKIVIT-Core	42	HPKIVIGGPH	75.3764	76.6951	6	1.95325	31.3106	0.797411
WT-PKIVIT-Core	43	HPKIVIIGPH	507.791	139.223	10	0.300228	44.0262	0.0949404
WT-PKIVIT-Core	44	HPKIVIKGPH	302.786	85.52	12	0.336478	24.6875	0.0971328
WT-PKIVIT-Core	45	HPKIVILGPH	310.728	105.024	14	0.406841	28.0688	0.108733
WT-PKIVIT-Core	46	HPKIVIMGPH	335.301	221.942	10	0.644534	70.1841	0.20382
WT-PKIVIT-Core	47	HPKIVINGPH	962.84	355.335	6	0.412608	145.065	0.168446
WT-PKIVIT-Flank	1	HPKIVITGPH	2979.78	790.222	13	0.265685	219.168	0.0736878
WT-PKIVIT-Flank	2	Scrambled	74.4517	51.5878	37	1.58348	8.48098	0.260322
WT-PKIVIT-Flank	3	FPKIVITGPH	3075.48	828.078	38	0.276803	134.332	0.0449034
WT-PKIVIT-Flank	4	YPKIVITGPH	3974.77	731.954	26	0.189847	143.548	0.037232
WT-PKIVIT-Flank	5	IPKIVITGPH	17100	3686.74	33	0.218942	641.779	0.0381129
WT-PKIVIT-Flank	6	VPKIVITGPH	15388.1	3608.97	46	0.233558	532.113	0.0344363
WT-PKIVIT-Flank	7	TPKIVITGPH	5247.35	1439.8	35	0.262109	243.37	0.0443044
WT-PKIVIT-Flank	8	QPKIVITGPH	1522.75	406.121	35	0.27491	68.647	0.0464683
WT-PKIVIT-Flank	9	APKIVITGPH	3746.95	951.915	43	0.274864	145.166	0.0419163
WT-PKIVIT-Flank	10	GPKIVITGPH	905.6	203.146	39	0.245794	32.5294	0.0393586
WT-PKIVIT-Flank	11	NPKIVITGPH	4332.04	1025.81	30	0.241593	187.287	0.0441086
WT-PKIVIT-Flank	12	EPKIVITGPH	110.764	45.6528	42	0.766072	7.04438	0.118207
WT-PKIVIT-Flank	13	RPKIVITGPH	4636.34	1514.94	46	0.32699	223.365	0.048212
WT-PKIVIT-Flank	14	HPKIVITHPH	1114.06	272.982	35	0.268728	46.1424	0.0454234
WT-PKIVIT-Flank	15	HPKIVITSPH	1387.36	319.603	24	0.236956	65.2388	0.0483685
WT-PKIVIT-Flank	16	HPKIVITTPH	1000.59	431.417	41	0.419161	67.376	0.065462
WT-PKIVIT-Flank	17	HPKIVITAPH	3622.84	1011.6	26	0.269619	198.39	0.0528767
WT-PKIVIT-Flank	18	HPKIVITDPH	317.949	145.33	33	0.474451	25.2987	0.0825913
WT-PKIVIT-Flank	19	HPKIVITNPH	470.3	170.124	28	0.384267	32.1505	0.0726197
WT-PKIVIT-Flank	20	HPKIVITKPH	3565.17	1413.3	32	0.407414	249.839	0.0720212
WT-PKIVIT-Flank	22	HPKIVITEPH	962.292	338.307	36	0.36088	56.3844	0.0601467
WT-PKIVIT-Flank	23	HPKIVITGFH	145.137	63.2108	40	0.655175	9.9945	0.103592
WT-PKIVIT-Flank	24	HPKIVITGDH	346.262	118.078	33	0.361294	20.5547	0.0628931
WT-PKIVIT-Flank	25	HPKIVITGYH	158.167	82.4632	29	0.630358	15.313	0.117055
WT-PKIVIT-Flank	26	HPKIVITGIH	242.459	83.7133	27	0.417239	16.1106	0.0802978
WT-PKIVIT-Flank	27	HPKIVITGVH	492.003	129.152	32	0.290612	22.831	0.0513734
WT-PKIVIT-Flank	28	HPKIVITGLH	160.837	78.1555	45	0.665764	11.6507	0.0992463
WT-PKIVIT-Flank	29	HPKIVITGEH	166.795	114.426	19	0.734253	26.2512	0.168449
WT-PKIVIT-Flank	30	HPKIVITGSH	240.346	76.9893	20	0.389386	17.2153	0.0870695
WT-PKIVIT-Flank	31	HPKIVITGTH	361.712	177.008	27	0.47093	34.0653	0.0906305
WT-PKIVIT-Flank	32	HPKIVITGRH	632.652	222.377	44	0.379974	33.5246	0.0572833
WT-PKIVIT-Flank	33	HPKIVITGAH	483.158	239.901	30	0.465214	43.7997	0.0849361
WT-PKIVIT-Flank	34	HPKIVITGPT	3014.92	1094.5	27	0.351806	210.637	0.0677051
WT-PKIVIT-Flank	35	HPKIVITGPF	2234.93	664.872	35	0.3152	112.384	0.0532785
WT-PKIVIT-Flank	36	HPKIVITGPD	5707.93	1559.16	43	0.268665	237.769	0.040971
WT-PKIVIT-Flank	37	HPKIVITGPA	2691.5	746.246	21	0.271977	162.844	0.0593502
WT-PKIVIT-Flank	38	HPKIVITGPG	5009.34	1245.17	32	0.241112	220.117	0.042623
WT-PKIVIT-Flank	39	HPKIVITGPI	3275.89	1114.16	42	0.3331	171.919	0.0513984
WT-PKIVIT-Flank	40	HPKIVITGPQ	4400.86	1187.22	45	0.272127	176.981	0.0405663
WT-PKIVIT-Flank	41	HPKIVITGPV	2191.33	856.247	43	0.371952	130.576	0.0567221
WT-PKIVIT-Flank	42	HPKIVITGPY	4005.22	832.737	37	0.221624	136.901	0.0364348
WT-PKIVIT-Flank	43	HPKIVITGPS	3394.76	1598.8	31	0.449098	287.153	0.0806604
WT-PKIVIT-Flank	44	HSKIVITGPH	145.752	216.79	44	1.49246	32.6823	0.224997
WT-PKIVIT-Flank	45	HFKIVITGPH	102.045	48.36	32	1.27251	8.54891	0.22495
WT-PKIVIT-Flank	46	HYKIVITGPH	39.4137	82.4947	40	10.3599	13.0436	1.63804
WT-PKIVIT-Flank	47	HIKIVITGPH	110.033	53.4929	31	0.747573	9.60761	0.134268
WT-PKIVIT-Flank	48	HPKFVITGPH	1311.09	393.146	26	0.299894	77.1024	0.058814
WT-PVIVIT-Core	1	HFVIVITGPH	321.161	81.1891	22	0.353663	17.3096	0.0754011
WT-PVIVIT-Core	2	HLVIVITGPH	357.309	1306.5	47	2.94155	190.572	0.429069
WT-PVIVIT-Core	3	HYVIVITGPH	198.397	628.397	43	3.99468	95.8297	0.609183
WT-PVIVIT-Core	4	HSVIVITGPH	332.963	95.8708	43	0.440288	14.6202	0.0671433
WT-PVIVIT-Core	5	HRVIVITGPH	1789.68	819.144	41	0.467567	127.929	0.0730217
WT-PVIVIT-Core	6	HIVIVITGPH	468.834	1064.24	56	2.16321	142.216	0.289071
WT-PVIVIT-Core	7	HPTIVITGPH	7041.69	2663.4	56	0.407037	355.911	0.0543927
WT-PVIVIT-Core	8	HPSIVITGPH	5032.6	2428.92	45	0.487154	362.082	0.0726206
WT-PVIVIT-Core	9	HPIIVITGPH	6764.89	2131.01	40	0.322307	336.943	0.0509612
WT-PVIVIT-Core	10	HPNIVITGPH	2773.1	1277.92	71	0.44334	151.661	0.0526148
WT-PVIVIT-Core	11	HPQIVITGPH	6019.92	3093.64	73	0.535863	362.083	0.062718
WT-PVIVIT-Core	12	HPRIVITGPH	31126.3	9325.4	68	0.298024	1130.87	0.0361407
WT-PVIVIT-Core	13	HPYIVITGPH	3907.44	1350.68	69	0.34267	162.603	0.0412526
WT-PVIVIT-Core	14	HPFIVITGPH	3860.8	2071.88	43	0.541762	315.958	0.082618
WT-PVIVIT-Core	15	HPLIVITGPH	9788.35	5130.07	80	0.576446	573.559	0.0644486
WT-PVIVIT-Core	16	HPAIVITGPH	5522.09	2278.38	62	0.427864	289.354	0.0543388
WT-PVIVIT-Core	17	HPVIVITGPH	5124.81	1662.52	42	0.32811	256.532	0.0506285
WT-PVIVIT-Core	18	HPVFVITGPH	1899.17	916.913	41	0.529216	143.198	0.0826496
WT-PVIVIT-Core	19	HPVYVITGPH	146.028	122.382	35	6.4509	20.6864	1.0904
WT-PVIVIT-Core	20	HPVVVITGPH	884.155	520.586	53	0.549579	71.508	0.0754904
WT-PVIVIT-Core	21	HPVMVITGPH	107.877	92.2174	51	6.60285	12.913	0.924584
WT-PVIVIT-Core	22	SCRAMBLED	132.717	305.507	52	5.06942	42.3662	0.703002
WT-PVIVIT-Core	23	HPVIYITGPH	4558.35	1320.3	61	0.291323	169.047	0.0373001
WT-PVIVIT-Core	24	HPVIRITGPH	5758.85	2815.47	58	0.520944	369.689	0.0684033
WT-PVIVIT-Core	25	HPVIKITGPH	3350	1769.9	55	0.47546	238.653	0.064111
WT-PVIVIT-Core	26	HPVIIITGPH	3052.9	1618.31	85	0.540232	175.531	0.0585964
WT-PVIVIT-Core	27	HPVIQITGPH	1035.49	1176.12	74	1.07452	136.721	0.124911
WT-PVIVIT-Core	28	HPVILITGPH	4045.66	1861.04	57	0.501072	246.501	0.0663686
WT-PVIVIT-Core	29	HPVISITGPH	503.921	489.118	68	1.03666	59.3143	0.125714
WT-PVIVIT-Core	30	HPVITITGPH	2860.48	1345.92	59	0.494101	175.224	0.0643265
WT-PVIVIT-Core	31	HPVIVDTGPH	87.0196	120.288	48	-190.158	17.3621	-27.4469
WT-PVIVIT-Core	32	HPVIVRTGPH	282.662	334.161	49	1.31965	47.7373	0.188521
WT-PVIVIT-Core	33	HPVIVQTGPH	75.9577	77.7394	33	-1.46761	13.5327	-0.255478
WT-PVIVIT-Core	34	HPVIVETGPH	63.0975	119.419	53	-3.83147	16.4035	-0.526292
WT-PVIVIT-Core	35	HPVIVVTGPH	4618.87	1773.84	40	0.38379	280.468	0.0606826
WT-PVIVIT-Core	36	HPVIVLTGPH	1943.55	955.352	57	0.497282	126.539	0.0658666
WT-PVIVIT-Core	37	HPVIVHTGPH	163.638	169.581	61	1.87501	21.7126	0.240071
WT-PVIVIT-Core	38	HPVIVSTGPH	113.838	1046.54	44	4.70023	157.772	0.708587
WT-PVIVIT-Core	39	HPVIFITGPH	2049.63	1675.86	35	0.760532	283.272	0.128553
WT-PVIVIT-Core	40	HPVIVKTGPH	310.245	530.324	42	1.62956	81.8308	0.251446
WT-PVIVIT-Core	41	HPVIVIEGPH	803.532	391.722	47	0.482599	57.1385	0.0703943
WT-PVIVIT-Core	42	HPVIVIHGPH	1993.21	951.499	43	0.459572	145.102	0.0700841
WT-PVIVIT-Core	43	HPVIVIDGPH	348.838	262.313	35	1.22081	44.339	0.206355
WT-PVIVIT-Core	44	HPVIVIQGPH	717.539	405.635	34	0.663143	69.5659	0.113728
WT-PVIVIT-Core	45	HPVIVISGPH	1811.26	1230.15	47	0.645786	179.436	0.0941976
WT-PVIVIT-Core	46	HPVIVIRGPH	1729.65	1061.51	51	0.700244	148.641	0.0980538
WT-PVIVIT-Core	47	HPVIVIFGPH	312.406	121.909	35	0.545666	20.6064	0.0922343
WT-PVIVIT-Core	48	HPVIVIKGPH	1303.49	1543.82	12	0.989974	445.663	0.285781
WT-PVIVIT-Flank	1	HPVIVITGPH	1054.91	4204.31	22	1.96349	896.362	0.418617
WT-PVIVIT-Flank	2	SCRAMBLED	200.304	201.757	37	1.5918	33.1686	0.261691
WT-PVIVIT-Flank	3	FPVIVITGPH	790.414	726.816	51	0.849663	101.775	0.118977
WT-PVIVIT-Flank	4	YPVIVITGPH	2464.42	1061.06	47	0.464664	154.772	0.0677782
WT-PVIVIT-Flank	5	IPVIVITGPH	6127.77	3162.45	30	0.525047	577.381	0.09586
WT-PVIVIT-Flank	6	VPVIVITGPH	5819.57	2122.81	28	0.354923	401.173	0.0670742
WT-PVIVIT-Flank	7	TPVIVITGPH	2150.57	1387.61	41	0.612125	216.708	0.0955979
WT-PVIVIT-Flank	8	QPVIVITGPH	714.803	399.063	45	0.648189	59.4889	0.0966262
WT-PVIVIT-Flank	9	APVIVITGPH	1390.9	544.67	57	0.422334	72.1433	0.0559394
WT-PVIVIT-Flank	10	GPVIVITGPH	785.779	430.233	35	0.551029	72.7226	0.093141
WT-PVIVIT-Flank	11	NPVIVITGPH	2084.8	1201.43	30	0.627784	219.35	0.114617
WT-PVIVIT-Flank	12	EPVIVITGPH	168.276	121.795	53	1.0208	16.7298	0.140218
WT-PVIVIT-Flank	13	RPVIVITGPH	1181.1	871.299	64	0.699697	108.912	0.0874621
WT-PVIVIT-Flank	14	HPVIVITMPH	531.349	425.17	49	0.798194	60.7386	0.114028
WT-PVIVIT-Flank	15	HPVIVITHPH	1260.17	804.343	42	0.647236	124.113	0.0998707
WT-PVIVIT-Flank	16	HPVIVITSPH	1013.81	562.301	43	0.58123	85.7501	0.0886367
WT-PVIVIT-Flank	17	HPVIVITTPH	747.594	504.109	57	0.692573	66.7709	0.0917335
WT-PVIVIT-Flank	18	HPVIVITAPH	2763.29	1469.8	32	0.561767	259.826	0.0993074
WT-PVIVIT-Flank	19	HPVIVITDPH	488.817	338.899	47	0.715639	49.4335	0.104387
WT-PVIVIT-Flank	20	HPVIVITNPH	417.61	283.151	56	0.820778	37.8377	0.109681
WT-PVIVIT-Flank	21	HPVIVITKPH	2275.72	3519.79	40	1.43156	556.527	0.226349
WT-PVIVIT-Flank	22	SCRAMBLED	280.834	182.294	20	0.810826	40.7621	0.181306
WT-PVIVIT-Flank	23	HPVIVITEPH	1344.7	584.131	67	0.451321	71.3629	0.0551376
WT-PVIVIT-Flank	24	HPVIVITGFH	334.136	190.064	35	0.75262	32.1267	0.127216
WT-PVIVIT-Flank	25	HPVIVITGDH	166.298	5803.25	15	3.52592	1498.39	0.910389
WT-PVIVIT-Flank	26	HPVIVITGYH	294.301	267.178	43	0.866907	40.7442	0.132202
WT-PVIVIT-Flank	27	HPVIVITGIH	375.551	163.788	28	0.517053	30.9531	0.0977139
WT-PVIVIT-Flank	28	HPVIVITGVH	917.175	751.83	43	0.777574	114.653	0.118579
WT-PVIVIT-Flank	29	HPVIVITGLH	356.2	238.029	61	0.770443	30.4765	0.0986451
WT-PVIVIT-Flank	30	HPVIVITGEH	293.101	349.37	38	1.93882	56.6754	0.314518
WT-PVIVIT-Flank	31	HPVIVITGSH	412.954	322.158	22	0.711125	68.6844	0.151612
WT-PVIVIT-Flank	32	HPVIVITGTH	288.566	281.132	33	1.01999	48.9388	0.177557
WT-PVIVIT-Flank	33	HPVIVITGRH	537.715	140.142	27	0.333085	26.9703	0.0641023
WT-PVIVIT-Flank	34	HPVIVITGAH	887.304	427.048	57	0.547942	56.5639	0.0725767
WT-PVIVIT-Flank	35	HPVIVITGPP	1875.97	1560.7	39	0.679499	249.912	0.108807
WT-PVIVIT-Flank	36	HPVIVITGPT	1745.47	1013.25	40	0.550658	160.209	0.0870666
WT-PVIVIT-Flank	37	HPVIVITGPF	812.901	544.965	72	0.64752	64.2247	0.0763109
WT-PVIVIT-Flank	38	HPVIVITGPD	1974.23	2060.68	17	0.9362	499.787	0.227062
WT-PVIVIT-Flank	39	HPVIVITGPA	1596.02	1163.48	63	0.777139	146.585	0.0979103
WT-PVIVIT-Flank	40	HPVIVITGPG	3126.48	1668.61	20	0.651087	373.113	0.145587
WT-PVIVIT-Flank	41	HPVIVITGPI	2262.67	1034.89	23	0.573273	215.789	0.119536
WT-PVIVIT-Flank	42	HPVIVITGPQ	2842.51	1801.42	35	0.702237	304.495	0.1187
WT-PVIVIT-Flank	43	HPVIVITGPS	1327.08	1488.65	48	1.03598	214.868	0.149531
WT-PVIVIT-Flank	44	HPVIVITGPV	1385.52	929.19	43	0.782431	141.7	0.11932
WT-PVIVIT-Flank	45	HPVIVITGPY	507.145	501.959	33	0.94032	87.3799	0.163689
WT-PVIVIT-Flank	46	HPVIVITQPH	373.554	576.367	42	1.10661	88.9353	0.170753
WT-PVIVIT-Flank	47	HPVIVITGPZ	29647.3	14531.2	38	0.565001	2357.28	0.0916553
WT-PVIVIT-Flank	48	HPVIVITGPX	19520.5	8899.15	48	0.55095	1284.48	0.0795227
